# Supplementary material for: Putative cold acclimation pathways in Arabidopsis thaliana identified by a combined analysis of mRNA co-expression patterns, promoter motifs and transcription factors
Source: BMC Genomics. 2007 Sep 2;8:304. doi: 10.1186/1471-2164-8-304 (PMC2001198; doi:10.1186/1471-2164-8-304)
Supplement: Additional file 1 — Putative genetic network of the up-regulated genes. This data contains the list of up-regulated genes and their putative regulating factors predicted by this approach. [file 1471-2164-8-304-S1.xls]

## Sheet: Sheet1
Target	Synonym(s)	Predicted	Regulator 1	Regulator 2	Regulator 3	Regulator 4	Regulator 5
At1g13930	AT1G13930.1	AP2(CBF)	DOF
At1g65480	FT	AP2(CBF)	DOF
At1g75370	AT1G75370.1	AP2(CBF)	DOF
At2g31390	AT2G31390.1	AP2(CBF)	DOF
At3g50340	AT3G50340.1	AP2(CBF)	DOF
At3g50760	AT3G50760.1	AP2(CBF)	DOF
At4g02710	AT4G02710.1	AP2(CBF)	DOF
At4g32190	AT4G32190.1	AP2(CBF)	DOF
At4g32280	AT4G32280.1	AP2(CBF)	DOF
At5g57110	AT5G57110.1	AP2(CBF)	DOF
At5g65660	AT5G65660.1	AP2(CBF)	DOF
At1g21460	AT1G21460.1	AP2(CBF)	HSF	DOF
At1g23550	AT1G23550.1	AP2(CBF)	HSF	DOF
At1g65490	AT1G65490.1	AP2(CBF)	HSF	DOF
At2g27840	AT2G27840.1	AP2(CBF)	HSF	DOF
At2g40400	AT2G40400.1	AP2(CBF)	HSF	DOF
At2g42540	COR15A	AP2(CBF)	HSF	DOF
At2g47180	AT2G47180.1	AP2(CBF)	HSF	DOF
At3g24170	AT3G24170.1	AP2(CBF)	HSF	DOF
At3g53620	AT3G53620.1	AP2(CBF)	HSF	DOF
At4g14690	AT4G14690.1	AP2(CBF)	HSF	DOF
At4g27410	RD26	AP2(CBF)	HSF	DOF
At4g37150	AT4G37150.1	AP2(CBF)	HSF	DOF
At5g14370	AT5G14370.1	AP2(CBF)	HSF	DOF
At5g14760	AT5G14760.1	AP2(CBF)	HSF	DOF
At5g56630	AT5G56630.1	AP2(CBF)	HSF	DOF
At1g01060	AT1G01060.1	AP2(CBF)	HSF
At1g07450	AT1G07450.1	AP2(CBF)	HSF
At1g10370	AT1G10370.1	AP2(CBF)	HSF
At1g21790	AT1G21790.1	AP2(CBF)	HSF
At1g27100	AT1G27100.1	AP2(CBF)	HSF
At1g65700	AT1G65700.1	AP2(CBF)	HSF
At1g67360	AT1G67360.1	AP2(CBF)	HSF
At1g68670	AT1G68670.1	AP2(CBF)	HSF
At1g74310	AT1G74310.1	AP2(CBF)	HSF
At2g23840	AT2G23840.1	AP2(CBF)	HSF
At2g28550	AT2G28550.1	AP2(CBF)	HSF
At2g42270	AT2G42270.1	AP2(CBF)	HSF
At2g43450	AT2G43450.1	AP2(CBF)	HSF
At2g47830	AT2G47830.1	AP2(CBF)	HSF
At3g01210	AT3G01210.1	AP2(CBF)	HSF
At3g10530	AT3G10530.1	AP2(CBF)	HSF
At3g11670	DGD1	AP2(CBF)	HSF
At3g19970	AT3G19970.1	AP2(CBF)	HSF
At3g55510	AT3G55510.1	AP2(CBF)	HSF
At3g59820	AT3G59820.1	AP2(CBF)	HSF
At4g04940	AT4G04940.1	AP2(CBF)	HSF
At4g05410	AT4G05410.1	AP2(CBF)	HSF
At4g15430	AT4G15430.1	AP2(CBF)	HSF
At4g17550	AT4G17550.1	AP2(CBF)	HSF
At4g27380	AT4G27380.1	AP2(CBF)	HSF
At4g27940	AT4G27940.1	AP2(CBF)	HSF
At4g32400	AT4G32400.1	AP2(CBF)	HSF
At5g17210	AT5G17210.1	AP2(CBF)	HSF
At5g45630	AT5G45630.1	AP2(CBF)	HSF
At5g46710	AT5G46710.1	AP2(CBF)	HSF
At5g55990	AT5G55990.1	AP2(CBF)	HSF
At1g13650	AT1G13650.1	AP2(CBF)
At3g03640	AT3G03640.1	AP2(CBF)
At4g30650	AT4G30650.1	AP2(CBF)
At5g16200	AT5G16200.1	AP2(CBF)
At5g20790	AT5G20790.1	AP2(CBF)
At5g63370	AT5G63370.1	AP2(CBF)
At1g53430	AT1G53430.1	AtERF	DOF
At2g03730	AT2G03730.1	AtERF	DOF
At2g26560	AT2G26560.1	AtERF	DOF
At3g62690	AT3G62690.1	AtERF	DOF
At1g07010	AT1G07010.1	AtERF	HSF	WRKY
At1g16280	AT1G16280.1	AtERF	HSF	WRKY
At3g46600	AT3G46600.1	AtERF	HSF	WRKY
At1g01500	AT1G01500.1	BHLH	DOF
At1g06380	AT1G06380.1	BHLH	DOF
At1g10410	AT1G10410.1	BHLH	DOF
At1g27910	AT1G27910.1	BHLH	DOF
At1g30360	AT1G30360.1	BHLH	DOF
At1g49560	AT1G49560.1	BHLH	DOF
At1g60140	AT1G60140.1	BHLH	DOF
At1g67850	AT1G67850.1	BHLH	DOF
At1g70090	AT1G70090.1	BHLH	DOF
At1g71710	AT1G71710.1	BHLH	DOF
At1g73030	AT1G73030.1	BHLH	DOF
At2g15320	AT2G15320.1	BHLH	DOF
At2g16700	AT2G16700.1	BHLH	DOF
At2g21590	AT2G21590.1	BHLH	DOF
At2g30600	AT2G30600.1	BHLH	DOF
At3g12670	AT3G12670.1	BHLH	DOF
At3g14890	AT3G14890.1	BHLH	DOF
At3g15310	AT3G15310.1	BHLH	DOF
At3g20500	AT3G20500.1	BHLH	DOF
At3g23810	AT3G23810.1	BHLH	DOF
At3g28220	AT3G28220.1	BHLH	DOF
At3g56990	AT3G56990.1	BHLH	DOF
At3g57450	AT3G57450.1	BHLH	DOF
At3g60980	AT3G60980.1	BHLH	DOF
At4g13980	AT4G13980.1	BHLH	DOF
At4g15420	AT4G15420.1	BHLH	DOF
At4g18390	TCP2	BHLH	DOF
At5g01600	AT5G01600.1	BHLH	DOF
At5g14520	AT5G14520.1	BHLH	DOF
At5g24380	AT5G24380.1	BHLH	DOF
At5g42010	AT5G42010.1	BHLH	DOF
At5g58670	ATPLC1	BHLH	DOF
At5g58690	AT5G58690.1	BHLH	DOF
At5g65280	AT5G65280.1	BHLH	DOF
At1g01650	AT1G01650.1	BHLH	MADS	DOF
At1g27630	AT1G27630.1	BHLH	MADS	DOF
At5g60860	AT5G60860.1	BHLH	MADS	DOF
At1g02640	AT1G02640.1	BHLH	NAC	DOF
At1g10470	AT1G10470.1	BHLH	NAC	DOF
At1g18210	AT1G18210.1	BHLH	NAC	DOF
At1g64380	AT1G64380.1	BHLH	NAC	DOF
At1g70985	AT1G70985.1	BHLH	NAC	DOF
At2g30500	AT2G30500.1	BHLH	NAC	DOF
At2g31370	bzip59	BHLH	NAC	DOF
At2g44940	AT2G44940.1	BHLH	NAC	DOF
At3g09350	AT3G09350.1	BHLH	NAC	DOF
At3g17609	AT3G17609.2	BHLH	NAC	DOF
At3g46930	AT3G46930.1	BHLH	NAC	DOF
At3g54500	AT3G54500.1	BHLH	NAC	DOF
At3g61640	AT3G61640.1	BHLH	NAC	DOF
At3g63010	AT3G63010.1	BHLH	NAC	DOF
At4g19200	AT4G19200.1	BHLH	NAC	DOF
At4g20170	AT4G20170.1	BHLH	NAC	DOF
At4g25640	AT4G25640.1	BHLH	NAC	DOF
At4g38550	AT4G38550.1	BHLH	NAC	DOF
At5g11740	AT5G11740.1	BHLH	NAC	DOF
At5g16830	AT5G16830.1	BHLH	NAC	DOF
At5g62900	AT5G62900.1	BHLH	NAC	DOF
At1g19370	AT1G19370.1	BHLH	NAC
At1g42990	AT1G42990.1	BHLH	NAC
At1g66880	AT1G66880.1	BHLH	NAC
At1g80130	AT1G80130.1	BHLH	NAC
At2g41100	TCH3	BHLH	NAC
At2g47990	AT2G47990.1	BHLH	NAC
At3g05500	AT3G05500.1	BHLH	NAC
At3g07050	AT3G07050.1	BHLH	NAC
At3g16810	AT3G16810.1	BHLH	NAC
At3g18830	AT3G18830.1	BHLH	NAC
At4g23180	AT4G23180.1	BHLH	NAC
At4g30290	AT4G30290.1	BHLH	NAC
At4g38710	AT4G38710.1	BHLH	NAC
At5g04790	AT5G04790.1	BHLH	NAC
At5g15850	COL1	BHLH	NAC
At5g41810	AT5G41810.1	BHLH	NAC
At5g46230	AT5G46230.1	BHLH	NAC
At5g47880	AT5G47880.1	BHLH	NAC
At5g48240	AT5G48240.1	BHLH	NAC
At1g01470	AT1G01470.1	BHLH
At1g01560	AT1G01560.1	BHLH
At1g03740	AT1G03740.1	BHLH
At1g05805	AT1G05805.1	BHLH
At1g06570	PDS1	BHLH
At1g16860	AT1G16860.1	BHLH
At1g27930	AT1G27930.1	BHLH
At1g51090	AT1G51090.1	BHLH
At1g56300	AT1G56300.1	BHLH
At1g61380	AT1G61380.1	BHLH
At1g61890	AT1G61890.1	BHLH
At1g69260	AT1G69260.1	BHLH
At1g79660	AT1G79660.1	BHLH
At2g29700	ATPH1	BHLH
At3g01560	AT3G01560.1	BHLH
At3g25940	AT3G25940.1	BHLH
At3g44735	AT3G44735.1	BHLH
At3g45600	AT3G45600.1	BHLH
At3g45730	AT3G45730.1	BHLH
At4g17615	AT4G17615.1	BHLH
At4g23290	AT4G23290.1	BHLH
At4g24160	AT4G24160.1	BHLH
At4g33050	AT4G33050.1	BHLH
At4g35770	AT4G35770.1	BHLH
At5g06530	AT5G06530.1	BHLH
At5g09620	AT5G09620.1	BHLH
At5g14230	AT5G14230.1	BHLH
At5g14570	AT5G14570.1	BHLH
At5g16040	AT5G16040.1	BHLH
At5g38720	AT5G38720.1	BHLH
At5g47120	AT5G47120.1	BHLH
At5g48380	AT5G48380.1	BHLH
At5g61810	AT5G61810.1	BHLH
At5g63120	AT5G63120.1	BHLH
At5g64230	AT5G64230.1	BHLH
At2g34090	AT2G34090.1	BZIP	BHLH	NAC	DOF
At3g14595	AT3G14595.1	BZIP	BHLH	NAC	DOF
At4g10040	AT4G10040.1	BZIP	BHLH	NAC	DOF
At1g24530	AT1G24530.1	BZIP	BHLH
At1g54690	AT1G54690.1	BZIP	BHLH
At2g20370	MUR3	BZIP	BHLH
At2g45980	AT2G45980.1	BZIP	BHLH
At4g00970	AT4G00970.1	BZIP	BHLH
At4g38400	AT4G38400.1	BZIP	BHLH
At5g22290	AT5G22290.1	BZIP	BHLH
At5g47650	AT5G47650.1	BZIP	BHLH
At5g52510	AT5G52510.1	BZIP	BHLH
At1g29390	AT1G29390.1	BZIP	DOF
At1g74450	AT1G74450.1	BZIP	DOF
At3g57520	AT3G57520.1	BZIP	DOF
At4g24960	ATHVA22D	BZIP	DOF
At4g32030	AT4G32030.2	BZIP	DOF
At5g02820	AT5G02820.1	BZIP	DOF
At5g45280	AT5G45280.1	BZIP	DOF
At5g52200	AT5G52200.1	BZIP	DOF
At5g59980	AT5G59980.1	BZIP	DOF
At1g01520	AT1G01520.1	BZIP	NAC	AP2(CBF)	HSF
At1g18400	AT1G18400.1	BZIP	NAC	AP2(CBF)	HSF	WRKY	DOF
At1g20450	AT1G20450.1	BZIP	NAC	AP2(CBF)
At1g26665	AT1G26665.1	BZIP	NAC	AP2(CBF)	HSF
At2g33380	AT2G33380.1	BZIP	NAC	AP2(CBF)	DOF
At2g45820	AT2G45820.1	BZIP	NAC	AP2(CBF)	DOF
At2g46270	bzip55	BZIP	NAC	AP2(CBF)	HSF	WRKY	DOF
At4g16490	AT4G16490.1	BZIP	NAC	AP2(CBF)
At4g16515	AT4G16515.1	BZIP	NAC	AP2(CBF)	DOF
At4g28720	AT4G28720.1	BZIP	NAC	AP2(CBF)
At4g33980	AT4G33980.1	BZIP	NAC	AP2(CBF)	HSF	WRKY	DOF
At5g01520	AT5G01520.1	BZIP	NAC	AP2(CBF)	DOF
At5g07920	ATDGK1	BZIP	NAC	AP2(CBF)	DOF
At5g66740	AT5G66740.1	BZIP	NAC	AP2(CBF)	HSF
At3g21560	AT3G21560.1	BZIP	NAC	HSF
At4g20070	AT4G20070.1	BZIP	NAC	HSF
At4g37790	AT4G37790.1	BZIP	NAC	HSF
At2g01150	AT2G01150.1	BZIP	WRKY	DOF
At2g36390	AT2G36390.1	BZIP	WRKY	DOF
At5g63790	AT5G63790.1	BZIP	WRKY	DOF
At5g64260	AT5G64260.1	BZIP	WRKY	DOF
At1g07870	AT1G07870.1	BZIP
At1g13740	AT1G13740.1	BZIP
At1g20696	AT1G20696.1	BZIP
At1g29395	AT1G29395.1	BZIP
At1g48370	AT1G48370.1	BZIP
At1g53400	AT1G53400.1	BZIP
At1g69830	AT1G69830.1	BZIP
At2g02180	AT2G02180.1	BZIP
At2g15970	AT2G15970.1	BZIP
At2g22190	AT2G22190.1	BZIP
At2g25625	AT2G25625.1	BZIP
At2g28720	AT2G28720.1	BZIP
At2g41190	AT2G41190.1	BZIP
At3g02380	AT3G02380.1	BZIP
At3g05130	AT3G05130.1	BZIP
At3g27380	AT3G27380.1	BZIP
At3g46460	AT3G46460.1	BZIP
At3g57040	AT3G57040.1	BZIP
At3g61260	AT3G61260.1	BZIP
At4g01550	AT4G01550.1	BZIP
At4g16500	AT4G16500.1	BZIP
At4g21940	AT4G21940.1	BZIP
At4g22590	AT4G22590.1	BZIP
At4g23910	AT4G23910.1	BZIP
At4g37470	AT4G37470.1	BZIP
At5g02810	AT5G02810.1	BZIP
At5g02860	AT5G02860.1	BZIP
At5g09440	AT5G09440.1	BZIP
At5g14640	AT5G14640.1	BZIP
At5g17190	AT5G17190.1	BZIP
At5g39570	AT5G39570.1	BZIP
At5g52820	AT5G52820.1	BZIP
At5g64840	AT5G64840.1	BZIP
At1g02860	AT1G02860.1	DOF
At1g08650	AT1G08650.1	DOF
At1g11170	AT1G11170.1	DOF
At1g19380	AT1G19380.1	DOF
At1g21130	AT1G21130.1	DOF
At1g25370	AT1G25370.1	DOF
At1g26560	AT1G26560.1	DOF
At1g27770	ACA1	DOF
At1g33110	AT1G33110.1	DOF
At1g43860	AT1G43860.1	DOF
At1g51820	AT1G51820.1	DOF
At1g53035	AT1G53035.1	DOF
At1g53910	AT1G53910.1	DOF
At1g56660	AT1G56660.1	DOF
At1g58360	AT1G58360.1	DOF
At1g65390	AT1G65390.1	DOF
At1g68520	AT1G68520.1	DOF
At1g69040	AT1G69040.1	DOF
At1g71040	AT1G71040.1	DOF
At1g72770	AT1G72770.1	DOF
At1g73540	AT1G73540.1	DOF
At1g73870	AT1G73870.1	DOF
At1g75100	AT1G75100.1	DOF
At1g76360	AT1G76360.1	DOF
At1g77990	AT1G77990.1	DOF
At1g78100	AT1G78100.1	DOF
At1g78290	AT1G78290.1	DOF
At2g01670	AT2G01670.1	DOF
At2g04240	AT2G04240.1	DOF
At2g16720	AT2G16720.1	DOF
At2g17290	CPK6	DOF
At2g17480	AT2G17480.1	DOF
At2g17670	AT2G17670.1	DOF
At2g17840	AT2G17840.1	DOF
At2g17880	AT2G17880.1	DOF
At2g21180	AT2G21180.1	DOF
At2g21650	AT2G21650.1	DOF
At2g22080	AT2G22080.1	DOF
At2g23320	AT2G23320.1	DOF
At2g24100	AT2G24100.1	DOF
At2g31360	AT2G31360.1	DOF
At2g35940	AT2G35940.1	DOF
At2g37520	AT2G37520.1	DOF
At2g38465	AT2G38465.1	DOF
At2g38905	AT2G38905.1	DOF
At2g39130	AT2G39130.1	DOF
At2g40010	AT2G40010.1	DOF
At2g40080	ELF4	DOF
At2g40100	AT2G40100.1	DOF
At2g41410	AT2G41410.1	DOF
At2g43290	AT2G43290.1	DOF
At2g45680	AT2G45680.1	DOF
At2g46830	CCA1	DOF
At3g01290	AT3G01290.1	DOF
At3g03440	AT3G03440.1	DOF
At3g04070	AT3G04070.1	DOF
At3g05200	AT3G05200.1	DOF
At3g05220	AT3G05220.1	DOF
At3g06500	AT3G06500.1	DOF
At3g12270	AT3G12270.1	DOF
At3g13380	AT3G13380.1	DOF
At3g13940	AT3G13940.1	DOF
At3g14690	AT3G14690.1	DOF
At3g15450	AT3G15450.1	DOF
At3g15720	AT3G15720.1	DOF
At3g19450	AT3G19450.1	DOF
At3g22060	AT3G22060.1	DOF
At3g23620	AT3G23620.1	DOF
At3g24550	AT3G24550.1	DOF
At3g26510	AT3G26510.1	DOF
At3g47420	AT3G47420.1	DOF
At3g50700	AT3G50700.1	DOF
At3g51920	AT3G51920.1	DOF
At3g56400	WRKY70	DOF
At3g59350	AT3G59350.1	DOF
At3g60420	AT3G60420.1	DOF
At3g60520	AT3G60520.1	DOF
At4g01080	AT4G01080.1	DOF
At4g11370	AT4G11370.1	DOF
At4g15130	AT4G15130.1	DOF
At4g15490	AT4G15490.1	DOF
At4g17670	AT4G17670.1	DOF
At4g18270	AT4G18270.1	DOF
At4g25730	AT4G25730.1	DOF
At4g26750	AT4G26750.1	DOF
At4g26920	AT4G26920.1	DOF
At4g27350	AT4G27350.1	DOF
At4g28330	AT4G28330.1	DOF
At4g30350	AT4G30350.1	DOF
At4g31800	AT4G31800.1	DOF
At4g34600	AT4G34600.1	DOF
At4g35320	AT4G35320.1	DOF
At4g35480	AT4G35480.1	DOF
At4g37580	HLS1	DOF
At4g39820	AT4G39820.1	DOF
At5g01540	AT5G01540.1	DOF
At5g01810	AT5G01810.1	DOF
At5g03230	AT5G03230.1	DOF
At5g10760	AT5G10760.1	DOF
At5g11590	AT5G11590.1	DOF
At5g13090	AT5G13090.1	DOF
At5g14940	AT5G14940.1	DOF
At5g15160	AT5G15160.1	DOF
At5g15750	AT5G15750.1	DOF
At5g17860	AT5G17860.1	DOF
At5g18400	AT5G18400.1	DOF
At5g25810	TNY	DOF
At5g28300	AT5G28300.1	DOF
At5g39785	AT5G39785.1	DOF
At5g48540	AT5G48540.1	DOF
At5g49360	AT5G49360.1	DOF
At5g50800	AT5G50800.1	DOF
At5g52590	AT5G52590.1	DOF
At5g57280	AT5G57280.1	DOF
At5g59180	AT5G59180.1	DOF
At5g59220	AT5G59220.1	DOF
At5g61020	AT5G61020.1	DOF
At5g61370	AT5G61370.1	DOF
At5g62460	AT5G62460.1	DOF
At5g62470	AT5G62470.1	DOF
At5g66540	AT5G66540.1	DOF
At5g67030	ABA1	DOF
At1g68500	AP2(CBF)	HSF	DOF
At1g64890	AT1G64890.1	HSF	WRKY	DOF
At2g21130	AT2G21130.1	HSF	WRKY	DOF
At3g18600	AT3G18600.1	HSF	WRKY	DOF
At3g46620	AT3G46620.1	HSF	WRKY	DOF
At4g26080	ABI1	HSF	WRKY	DOF
At4g37260	AT4G37260.1	HSF	WRKY	DOF
At5g41670	AT5G41670.1	HSF	WRKY	DOF
At5g59550	AT5G59550.1	HSF	WRKY	DOF
At1g21910	AT1G21910.1	HSF	WRKY
At1g51700	AT1G51700.1	HSF	WRKY
At1g67470	AT1G67470.1	HSF	WRKY
At1g76650	AT1G76650.1	HSF	WRKY
At2g21320	AT2G21320.1	HSF	WRKY
At2g27080	AT2G27080.1	HSF	WRKY
At3g05890	RCI2B	HSF	WRKY
At3g12860	AT3G12860.1	HSF	WRKY
At4g34150	AT4G34150.1	HSF	WRKY
At1g18870	AP2(CBF)	HSF
At1g26800	AT1G26800.1	HSF
At1g60590	AT1G60590.1	HSF
At1g73630	AT1G73630.1	HSF
At1g74930	AT1G74930.1	HSF
At2g12550	AT2G12550.1	HSF
At2g16500	AT2G16500.1	HSF
At2g24240	AT2G24240.1	HSF
At2g43535	AT2G43535.1	HSF
At2g44510	AT2G44510.1	HSF
At2g46600	AT2G46600.1	HSF
At3g10020	AT3G10020.1	HSF
At3g15560	AT3G15560.1	HSF
At3g21890	AT3G21890.1	HSF
At3g24500	AT3G24500.1	HSF
At3g27550	AT3G27550.1	HSF
At3g28270	AT3G28270.1	HSF
At3g48250	AT3G48250.1	HSF
At3g49940	AT3G49940.1	HSF
At3g52180	AT3G52180.1	HSF
At4g05150	AT4G05150.1	HSF
At4g24700	AT4G24700.1	HSF
At4g25340	AT4G25340.1	HSF
At5g06550	AT5G06550.1	HSF
At5g24210	AT5G24210.1	HSF
At5g52640	AT5G52640.1	HSF
At5g54130	AT5G54130.1	HSF
At5g54270	AT5G54270.1	HSF
At1g68550	AT1G68550.1	MADS	DOF
At3g06410	AT3G06410.1	MADS	DOF
At3g55620	AT3G55620.1	MADS	DOF
At4g30270	AT4G30270.1	MADS	DOF
At5g62150	AT5G62150.1	MADS	DOF
At1g54410	AT1G54410.1	MADS
At1g63830	AT1G63830.1	MADS
At1g64105	AT1G64105.1	MADS
At2g36930	AT2G36930.1	MADS
At2g39920	AT2G39920.1	MADS
At3g18440	AT3G18440.1	MADS
At5g10780	AT5G10780.1	MADS
At5g22740	AT5G22740.1	MADS
At1g71697	ATCK1	MYB	BHLH	DOF
At1g76270	AT1G76270.1	MYB	BHLH	DOF
At1g77810	AT1G77810.1	MYB	BHLH	DOF
At2g21620	AT2G21620.1	MYB	BHLH	DOF
At2g30250	AT2G30250.1	MYB	BHLH	DOF
At3g05980	AT3G05980.1	MYB	BHLH	DOF
At3g27170	AT3G27170.1	MYB	BHLH	DOF
At3g53990	AT3G53990.1	MYB	BHLH	DOF
At3g61580	AT3G61580.1	MYB	BHLH	DOF
At3g62100	AT3G62100.1	MYB	BHLH	DOF
At4g25990	AT4G25990.1	MYB	BHLH	DOF
At4g38960	AT4G38960.1	MYB	BHLH	DOF
At5g39760	AT5G39760.1	MYB	BHLH	DOF
At5g54720	AT5G54720.1	MYB	BHLH	DOF
At2g45660	AGL20	MYB	BHLH	MADS
At5g41600	AT5G41600.1	MYB	BHLH	MADS
At5g55180	AT5G55180.1	MYB	BHLH	MADS
At1g09780	AT1G09780.1	MYB	BHLH	NAC	DOF
At1g52280	AT1G52280.1	MYB	BHLH	NAC
At1g64490	AT1G64490.1	MYB	BHLH	NAC
At1g69295	AT1G69295.1	MYB	BHLH	NAC	DOF
At1g70810	AT1G70810.1	MYB	BHLH	NAC	DOF
At2g44200	AT2G44200.1	MYB	BHLH	NAC
At3g21670	AT3G21670.1	MYB	BHLH	NAC
At4g20830	AT4G20830.1	MYB	BHLH	NAC	DOF
At4g22780	AT4G22780.1	MYB	BHLH	NAC
At4g27720	AT4G27720.1	MYB	BHLH	NAC
At4g29440	AT4G29440.1	MYB	BHLH	NAC
At4g34910	AT4G34910.1	MYB	BHLH	NAC
At4g35510	AT4G35510.1	MYB	BHLH	NAC	DOF
At5g05410	AT5G05410.1	MYB	BHLH	NAC
At5g17760	AT5G17760.1	MYB	BHLH	NAC	DOF
At5g56980	AT5G56980.1	MYB	BHLH	NAC
At5g65470	AT5G65470.1	MYB	BHLH	NAC
At1g22570	AT1G22570.1	MYB	BHLH
At2g12400	AT2G12400.1	MYB	BHLH
At3g22370	AT3G22370.1	MYB	BHLH
At3g29360	AT3G29360.1	MYB	BHLH
At3g57340	AT3G57340.1	MYB	BHLH
At4g36020	AT4G36020.1	MYB	BHLH
At5g24530	AT5G24530.1	MYB	BHLH
At5g46330	AT5G46330.1	MYB	BHLH
At5g56350	AT5G56350.1	MYB	BHLH
At5g63330	AT5G63330.1	MYB	BHLH
At1g76590	AT1G76590.1	MYB	BZIP	BHLH	NAC	DOF
At1g77120	ADH1	MYB	BZIP	BHLH	DOF
At2g25620	AT2G25620.1	MYB	BZIP	BHLH	NAC	DOF
At5g65300	AT5G65300.1	MYB	BZIP	BHLH	NAC	DOF
At1g63880	AT1G63880.1	MYB	BZIP	DOF
At2g41900	AT2G41900.1	MYB	BZIP	DOF
At2g42150	AT2G42150.1	MYB	BZIP	DOF
At3g27210	AT3G27210.1	MYB	BZIP
At4g05020	AT4G05020.1	MYB	BZIP
At5g05210	AT5G05210.1	MYB	BZIP
At5g27520	AT5G27520.1	MYB	BZIP
At1g06040	AT1G06040.1	MYB	DOF
At1g13730	AT1G13730.1	MYB	DOF
At1g14370	AT1G14370.1	MYB	DOF
At1g18390	AT1G18390.1	MYB	DOF
At1g19270	AT1G19270.1	MYB	DOF
At1g51940	AT1G51940.1	MYB	DOF
At1g55690	AT1G55690.1	MYB	DOF
At1g66760	AT1G66760.1	MYB	DOF
At1g70790	AT1G70790.1	MYB	DOF
At1g75250	AT1G75250.1	MYB	DOF
At1g76580	AT1G76580.1	MYB	DOF
At2g03820	AT2G03820.1	MYB	DOF
At2g19450	TAG1	MYB	DOF
At2g22500	AT2G22500.1	MYB	DOF
At2g23120	AT2G23120.1	MYB	DOF
At2g23150	NRAMP3	MYB	DOF
At3g08710	AT3G08710.1	MYB	DOF
At3g10300	AT3G10300.1	MYB	DOF
At3g23820	AT3G23820.1	MYB	DOF
At4g12040	AT4G12040.1	MYB	DOF
At4g16442	AT4G16442.1	MYB	DOF
At4g18010	AT4G18010.1	MYB	DOF
At4g19960	AT4G19960.1	MYB	DOF
At4g20890	AT4G20890.1	MYB	DOF
At4g34120	AT4G34120.1	MYB	DOF
At4g34590	ATB2	MYB	DOF
At4g35310	AT4G35310.1	MYB	DOF
At5g06110	AT5G06110.1	MYB	DOF
At5g12010	AT5G12010.1	MYB	DOF
At5g43260	AT5G43260.1	MYB	DOF
At5g43860	ATCLH2	MYB	DOF
At5g49480	AT5G49480.1	MYB	DOF
At5g49900	AT5G49900.1	MYB	DOF
At5g63320	AT5G63320.1	MYB	DOF
At1g53500	AT1G53500.1	MYB	MADS
At3g57090	AT3G57090.1	MYB	MADS
At5g08500	AT5G08500.1	MYB	MADS
At1g19020	AT1G19020.1	MYB	NAC
At1g33600	AT1G33600.1	MYB	NAC
At1g75860	AT1G75860.1	MYB	NAC
At2g35290	AT2G35290.1	MYB	NAC
At2g46620	AT2G46620.1	MYB	NAC
At3g45970	AT3G45970.1	MYB	NAC
At4g15770	AT4G15770.1	MYB	NAC
At4g20860	AT4G20860.1	MYB	NAC
At5g26340	AT5G26340.1	MYB	NAC
At5g50100	AT5G50100.1	MYB	NAC
At1g30620	MUR4	MYB
At2g06530	AT2G06530.1	MYB
At2g18350	AT2G18350.1	MYB
At2g31410	AT2G31410.1	MYB
At3g02250	AT3G02250.1	MYB
At3g16560	AT3G16560.1	MYB
At3g16860	AT3G16860.1	MYB
At3g47550	AT3G47550.1	MYB
At3g62660	AT3G62660.1	MYB
At4g03430	AT4G03430.1	MYB
At4g09570	AT4G09570.1	MYB
At4g12070	AT4G12070.1	MYB
At4g13160	AT4G13160.1	MYB
At4g20880	AT4G20880.1	MYB
At4g27500	AT4G27500.1	MYB
At4g36900	AT4G36900.1	MYB
At5g37600	AT5G37600.1	MYB
At5g45820	AT5G45820.1	MYB
At5g55450	AT5G55450.1	MYB
At1g02340	AT1G02340.1	NAC	AP2(CBF)	HSF
At1g04240	SHY2	NAC	AP2(CBF)	HSF	DOF
At1g13260	AT1G13260.1	NAC	AP2(CBF)	HSF
At1g17380	AT1G17380.1	NAC	AP2(CBF)	HSF	DOF
At1g18570	AT1G18570.1	NAC	AP2(CBF)	HSF
At1g20440	AT1G20440.1	NAC	AP2(CBF)	HSF	DOF
At1g20823	AT1G20823.1	NAC	AP2(CBF)	HSF	WRKY
At1g24575	AT1G24575.1	NAC	AP2(CBF)	HSF	WRKY
At1g25550	AT1G25550.1	NAC	AP2(CBF)	HSF
At1g62740	AT1G62740.1	NAC	AP2(CBF)	HSF
At1g69570	DOF1.10	NAC	AP2(CBF)	HSF	DOF
At1g73500	AT1G73500.1	NAC	AP2(CBF)	HSF	DOF
At2g25530	AT2G25530.1	NAC	AP2(CBF)	HSF	DOF
At2g31990	AT2G31990.1	NAC	AP2(CBF)	HSF
At2g32100	AT2G32100.1	NAC	AP2(CBF)	HSF
At2g37570	SLT1	NAC	AP2(CBF)	HSF
At2g40460	AT2G40460.1	NAC	AP2(CBF)	HSF
At2g41040	AT2G41040.1	NAC	AP2(CBF)	HSF
At2g41640	AT2G41640.1	NAC	AP2(CBF)	HSF	WRKY
At3g08640	AT3G08640.1	NAC	AP2(CBF)	HSF	WRKY
At3g13310	AT3G13310.1	NAC	AP2(CBF)	HSF	DOF
At3g15080	AT3G15080.1	NAC	AP2(CBF)	HSF
At3g15760	AT3G15760.1	NAC	AP2(CBF)	HSF	WRKY
At3g18100	AT3G18100.1	NAC	AP2(CBF)	HSF
At3g21420	AT3G21420.1	NAC	AP2(CBF)	HSF	DOF
At3g51895	AT3G51895.1	NAC	AP2(CBF)	HSF	DOF
At3g52470	AT3G52470.1	NAC	AP2(CBF)	HSF
At3g54820	AT3G54820.1	NAC	AP2(CBF)	HSF
At3g59940	AT3G59940.1	NAC	AP2(CBF)	HSF
At4g05520	AT4G05520.1	NAC	AP2(CBF)	HSF
At4g13850	AT4G13850.1	NAC	AP2(CBF)	HSF
At4g14560	AT4G14560.1	NAC	AP2(CBF)	HSF	WRKY
At4g23060	AT4G23060.1	NAC	AP2(CBF)	HSF
At4g23540	AT4G23540.1	NAC	AP2(CBF)	HSF	WRKY
At4g23630	AT4G23630.1	NAC	AP2(CBF)	HSF
At4g26370	AT4G26370.1	NAC	AP2(CBF)	HSF
At4g33666	AT4G33666.1	NAC	AP2(CBF)	HSF	WRKY
At4g34650	AT4G34650.1	NAC	AP2(CBF)	HSF
At5g06000	AT5G06000.1	NAC	AP2(CBF)	HSF
At5g06320	NHL3	NAC	AP2(CBF)	HSF	WRKY
At5g06710	AT5G06710.1	NAC	AP2(CBF)	HSF	WRKY
At5g15950	AT5G15950.1	NAC	AP2(CBF)	HSF	DOF
At5g23850	AT5G23850.1	NAC	AP2(CBF)	HSF	DOF
At5g25190	AT5G25190.1	NAC	AP2(CBF)	HSF
At5g52310	COR78	NAC	AP2(CBF)	HSF	WRKY
At5g54490	AT5G54490.1	NAC	AP2(CBF)	HSF
At5g54910	AT5G54910.1	NAC	AP2(CBF)	HSF	WRKY
At5g57150	AT5G57150.1	NAC	AP2(CBF)	HSF	WRKY
At5g66400	RAB18	NAC	AP2(CBF)	HSF
At1g09070	AT1G09070.1	NAC	AP2(CBF)	WRKY	DOF
At1g70900	AT1G70900.1	NAC	AP2(CBF)	WRKY	DOF
At2g40610	AT2G40610.1	NAC	AP2(CBF)	WRKY
At3g09390	MT2A	NAC	AP2(CBF)	WRKY	DOF
At3g52450	AT3G52450.1	NAC	AP2(CBF)	WRKY	DOF
At3g56290	AT3G56290.1	NAC	AP2(CBF)	WRKY
At4g23750	AT4G23750.1	NAC	AP2(CBF)	WRKY	DOF
At4g26860	AT4G26860.1	NAC	AP2(CBF)	WRKY
At4g27030	AT4G27030.1	NAC	AP2(CBF)	WRKY
At4g31140	AT4G31140.1	NAC	AP2(CBF)	WRKY	DOF
At4g35985	AT4G35985.1	NAC	AP2(CBF)	WRKY	DOF
At4g36010	AT4G36010.1	NAC	AP2(CBF)	WRKY
At5g02020	AT5G02020.1	NAC	AP2(CBF)	WRKY
At5g64310	AT5G64310.1	NAC	AP2(CBF)	WRKY	DOF
At1g02310	AT1G02310.1	NAC	HSF	DOF
At1g32740	AT1G32740.1	NAC	HSF	DOF
At1g32920	AT1G32920.1	NAC	HSF	DOF
At1g49230	AT1G49230.1	NAC	HSF	DOF
At1g71970	AT1G71970.1	NAC	HSF	DOF
At1g77500	AT1G77500.1	NAC	HSF	DOF
At1g78510	AT1G78510.1	NAC	HSF	DOF
At2g38820	AT2G38820.1	NAC	HSF	DOF
At2g47260	AT2G47260.1	NAC	HSF	DOF
At3g03250	AT3G03250.1	NAC	HSF	DOF
At3g06070	AT3G06070.1	NAC	HSF	DOF
At3g27350	AT3G27350.1	NAC	HSF	DOF
At3g28340	AT3G28340.1	NAC	HSF	DOF
At3g52870	AT3G52870.1	NAC	HSF	DOF
At4g10120	AT4G10120.1	NAC	HSF	DOF
At4g18340	AT4G18340.1	NAC	HSF	DOF
At4g25630	AT4G25630.1	NAC	HSF	DOF
At5g20600	AT5G20600.1	NAC	HSF	DOF
At5g47060	AT5G47060.1	NAC	HSF	DOF
At5g61600	AT5G61600.1	NAC	HSF	DOF
At1g04250	AXR3	NAC	HSF	WRKY
At1g11660	AT1G11660.1	NAC	HSF	WRKY
At1g48100	AT1G48100.1	NAC	HSF	WRKY
At1g48210	AT1G48210.1	NAC	HSF	WRKY
At1g72440	AT1G72440.1	NAC	HSF	WRKY
At1g75040	PR5	NAC	HSF	WRKY
At3g12150	AT3G12150.1	NAC	HSF	WRKY
At3g19610	AT3G19610.1	NAC	HSF	WRKY
At3g57490	AT3G57490.1	NAC	HSF	WRKY
At4g02340	AT4G02340.1	NAC	HSF	WRKY
At1g19180	AT1G19180.1	NAC	WRKY	DOF
At2g35930	AT2G35930.1	NAC	WRKY	DOF
At2g41010	AT2G41010.1	NAC	WRKY	DOF
At4g25500	AT4G25500.1	NAC	WRKY	DOF
At4g26150	AT4G26150.1	NAC	WRKY	DOF
At5g36910	AT5G36910.1	NAC	WRKY	DOF
At3g15730	AT3G15730.1	TCP2
At3g54400	AT3G54400.1	TCP2
At5g62350	AT5G62350.1	TCP2
At1g30330	AT1G30330.1	WRKY
At1g60890	AT1G60890.1	WRKY
At1g68490	AT1G68490.1	WRKY
At1g78460	AT1G78460.1	WRKY
At2g27420	AT2G27420.1	WRKY
At2g37040	AT2G37040.1	WRKY
At4g10910	AT4G10910.1	WRKY
At4g39270	AT4G39270.1	WRKY
At5g59340	AT5G59340.1	WRKY
Additional file 1. Up-regulated genes and their predicted regulators. a: Locus
numbers of the genes that are the putative targets, b: common names
/ synonyms for the gene in column a, c: TF families predicted to regulate
the genes in a.
