# Supplementary material for: Putative cold acclimation pathways in Arabidopsis thaliana identified by a combined analysis of mRNA co-expression patterns, promoter motifs and transcription factors
Source: BMC Genomics. 2007 Sep 2;8:304. doi: 10.1186/1471-2164-8-304 (PMC2001198; doi:10.1186/1471-2164-8-304)
Supplement: Additional file 2 — Promoter analysis of the up-regulated genes. This data shows the locations of motifs found in the promoter regions of the up-regulated genes. [file 1471-2164-8-304-S2.xls]

## Sheet: Sheet1
Genea	Motifb	Strandc	Motif Startd	Motif Ende
AT3G16860	AAMAATCT	D	-916	-909
AT3G16860	AAMAATCT	R	-33	-26
AT5G37600	AAMAATCT	R	-527	-520
AT5G37600	AAMAATCT	R	-372	-365
AT3G02250	AAMAATCT	R	-323	-316
AT4G20880	AAMAATCT	D	-900	-893
AT4G20880	AAMAATCT	D	-665	-658
AT5G55450	AAMAATCT	R	-989	-982
AT4G09570	AAMAATCT	D	-292	-285
AT4G09570	AAMAATCT	R	-919	-912
AT4G09570	AAMAATCT	R	-891	-884
AT4G09570	AAMAATCT	R	-260	-253
AT4G09570	AAMAATCT	R	-226	-219
AT2G06530	AAMAATCT	R	-231	-224
AT2G31410	AAMAATCT	D	-668	-661
AT2G31410	AAMAATCT	R	-854	-847
AT5G45820	AAMAATCT	D	-309	-302
AT2G18350	AAMAATCT	R	-466	-459
AT4G36900	AAMAATCT	R	-291	-284
AT3G62660	AAMAATCT	D	-506	-499
AT3G62660	AAMAATCT	R	-685	-678
AT4G03430	AAMAATCT	R	-901	-894
AT4G03430	AAMAATCT	R	-871	-864
AT4G03430	AAMAATCT	R	-50	-43
AT4G12070	AAMAATCT	D	-678	-671
AT4G12070	AAMAATCT	R	-263	-256
AT3G47550	AAMAATCT	D	-616	-609
AT4G27500	AAMAATCT	R	-1000	-993
AT1G22570	AAMAATCT	D	-71	-64
AT4G36020	AAMAATCT	D	-409	-402
AT5G24530	AAMAATCT	R	-654	-647
AT2G12400	AAMAATCT	R	-801	-794
AT2G12400	AAMAATCT	R	-556	-549
AT5G46330	AAMAATCT	R	-892	-885
AT3G22370	AAMAATCT	D	-332	-325
AT3G57340	AAMAATCT	D	-827	-820
AT5G56350	AAMAATCT	R	-747	-740
AT3G29360	AAMAATCT	R	-850	-843
AT5G54720	AAMAATCT	D	-531	-524
AT3G27170	AAMAATCT	D	-476	-469
AT2G30250	AAMAATCT	D	-832	-825
AT4G38960	AAMAATCT	D	-547	-540
AT3G61580	AAMAATCT	D	-881	-874
AT4G25990	AAMAATCT	R	-934	-927
AT4G25990	AAMAATCT	R	-40	-33
AT3G62100	AAMAATCT	D	-403	-396
AT3G53990	AAMAATCT	D	-220	-213
AT3G53990	AAMAATCT	R	-252	-245
AT1G76270	AAMAATCT	R	-273	-266
AT2G21620	AAMAATCT	R	-609	-602
AT3G05980	AAMAATCT	D	-675	-668
AT5G39760	AAMAATCT	D	-175	-168
AT1G71697	AAMAATCT	R	-775	-768
AT1G71697	AAMAATCT	R	-161	-154
AT1G77810	AAMAATCT	D	-948	-941
AT5G55180	AAMAATCT	D	-277	-270
AT2G45660	AAMAATCT	R	-262	-255
AT5G41600	AAMAATCT	D	-757	-750
AT5G05410	AAMAATCT	D	-494	-487
AT4G22780	AAMAATCT	D	-590	-583
AT4G22780	AAMAATCT	R	-384	-377
AT5G56980	AAMAATCT	D	-539	-532
AT3G21670	AAMAATCT	R	-569	-562
AT2G44200	AAMAATCT	R	-638	-631
AT1G64490	AAMAATCT	R	-691	-684
AT4G29440	AAMAATCT	R	-524	-517
AT4G29440	AAMAATCT	R	-377	-370
AT4G29440	AAMAATCT	R	-88	-81
AT1G52280	AAMAATCT	R	-624	-617
AT4G27720	AAMAATCT	D	-639	-632
AT4G27720	AAMAATCT	D	-111	-104
AT4G34910	AAMAATCT	D	-937	-930
AT5G65470	AAMAATCT	D	-811	-804
AT4G20830	AAMAATCT	D	-252	-245
AT5G17760	AAMAATCT	R	-230	-223
AT1G09780	AAMAATCT	D	-13	-6
AT1G09780	AAMAATCT	R	-753	-746
AT1G70810	AAMAATCT	D	-511	-504
AT4G05020	AAMAATCT	R	-393	-386
AT5G27520	AAMAATCT	D	-114	-107
AT1G77120	AAMAATCT	D	-508	-501
AT1G63880	AAMAATCT	D	-158	-151
AT2G42150	AAMAATCT	R	-589	-582
AT1G11960	AAMAATCT	D	-874	-867
AT3G53000	AAMAATCT	R	-648	-641
AT2G22500	AAMAATCT	D	-282	-275
AT5G49480	AAMAATCT	D	-294	-287
AT5G49480	AAMAATCT	R	-721	-714
AT4G18010	AAMAATCT	R	-812	-805
AT4G19960	AAMAATCT	D	-800	-793
AT2G23120	AAMAATCT	R	-746	-739
AT5G43260	AAMAATCT	D	-411	-404
AT5G43260	AAMAATCT	D	-378	-371
AT5G63320	AAMAATCT	R	-311	-304
AT4G12040	AAMAATCT	D	-533	-526
AT1G14370	AAMAATCT	D	-854	-847
AT3G10300	AAMAATCT	R	-494	-487
AT3G23820	AAMAATCT	D	-409	-402
AT5G12010	AAMAATCT	R	-552	-545
AT4G20890	AAMAATCT	R	-954	-947
AT4G20890	AAMAATCT	R	-719	-712
AT5G06110	AAMAATCT	D	-571	-564
AT1G70790	AAMAATCT	R	-888	-881
AT2G19450	AAMAATCT	D	-270	-263
AT1G66760	AAMAATCT	D	-833	-826
AT1G18390	AAMAATCT	D	-332	-325
AT1G18390	AAMAATCT	R	-242	-235
AT1G06040	AAMAATCT	D	-747	-740
AT3G08710	AAMAATCT	R	-558	-551
AT1G75250	AAMAATCT	D	-512	-505
AT5G49900	AAMAATCT	R	-732	-725
AT5G49900	AAMAATCT	R	-700	-693
AT5G43860	AAMAATCT	D	-551	-544
AT4G16442	AAMAATCT	D	-997	-990
AT4G34120	AAMAATCT	D	-438	-431
AT2G23150	AAMAATCT	D	-776	-769
AT1G51940	AAMAATCT	R	-228	-221
AT4G35310	AAMAATCT	D	-951	-944
AT4G35310	AAMAATCT	D	-496	-489
AT2G03820	AAMAATCT	D	-549	-542
AT1G13730	AAMAATCT	D	-642	-635
AT1G13730	AAMAATCT	R	-472	-465
AT5G08500	AAMAATCT	D	-464	-457
AT3G57090	AAMAATCT	D	-707	-700
AT1G19020	AAMAATCT	R	-691	-684
AT2G35290	AAMAATCT	D	-167	-160
AT4G20860	AAMAATCT	D	-148	-141
AT4G20860	AAMAATCT	R	-906	-899
AT4G20860	AAMAATCT	R	-797	-790
AT1G75860	AAMAATCT	R	-524	-517
AT3G45970	AAMAATCT	D	-495	-488
AT3G45970	AAMAATCT	R	-984	-977
AT3G45970	AAMAATCT	R	-574	-567
AT5G50100	AAMAATCT	D	-353	-346
AT2G46620	AAMAATCT	D	-472	-465
AT5G26340	AAMAATCT	D	-397	-390
AT4G15770	AAMAATCT	D	-581	-574
AT1G33600	AAMAATCT	D	-190	-183
AT4G15910	AGCCGCC	R	-163	-157
AT4G15910	AGCCGCC	R	-149	-143
AT1G01420	AGCCGCC	D	-659	-653
AT5G49280	AGCCGCC	D	-665	-659
AT2G03730	AGCCGCC	R	-435	-429
AT2G26560	AGCCGCC	R	-748	-742
AT1G53430	AGCCGCC	R	-249	-243
AT1G07010	AGCCGCC	D	-809	-803
AT1G16280	AGCCGCC	R	-75	-69
AT3G46600	AGCCGCC	R	-239	-233
AT1G54690	ATGACGTCAT	DR	-963	-954
AT3G11820	ATGACGTCAT	DR	-945	-936
AT3G02150	CACGTGG	D	-593	-587
AT3G02150	CACGTGG	R	-594	-588
AT3G02380	CACGTGG	R	-147	-141
AT5G14640	CACGTGG	R	-584	-578
AT5G09440	CACGTGG	D	-152	-146
AT5G09440	CACGTGG	R	-153	-147
AT2G22190	CACGTGG	D	-257	-251
AT2G22190	CACGTGG	R	-258	-252
AT5G52820	CACGTGG	D	-241	-235
AT5G52820	CACGTGG	R	-242	-236
AT1G07870	CACGTGG	D	-981	-975
AT1G07870	CACGTGG	R	-982	-976
AT5G64840	CACGTGG	D	-786	-780
AT4G21940	CACGTGG	D	-687	-681
AT2G15970	CACGTGG	D	-146	-140
AT2G15970	CACGTGG	R	-147	-141
AT4G16500	CACGTGG	D	-207	-201
AT4G16500	CACGTGG	R	-208	-202
AT4G01550	CACGTGG	R	-302	-296
AT1G13740	CACGTGG	R	-772	-766
AT1G13740	CACGTGG	R	-379	-373
AT5G17190	CACGTGG	R	-152	-146
AT5G02860	CACGTGG	D	-166	-160
AT5G02860	CACGTGG	R	-167	-161
AT3G27380	CACGTGG	R	-344	-338
AT2G02180	CACGTGG	D	-248	-242
AT2G02180	CACGTGG	R	-249	-243
AT5G39570	CACGTGG	D	-321	-315
AT5G39570	CACGTGG	R	-322	-316
AT3G05130	CACGTGG	D	-231	-225
AT4G23910	CACGTGG	R	-578	-572
AT3G62260	CACGTGG	R	-288	-282
AT4G00970	CACGTGG	D	-325	-319
AT1G24530	CACGTGG	D	-140	-134
AT1G24530	CACGTGG	R	-141	-135
AT5G52510	CACGTGG	D	-621	-615
AT2G20370	CACGTGG	D	-489	-483
AT2G45980	CACGTGG	R	-727	-721
AT4G10040	CACGTGG	R	-173	-167
AT3G14595	CACGTGG	D	-143	-137
AT3G14595	CACGTGG	R	-144	-138
AT3G57520	CACGTGG	D	-537	-531
AT1G74450	CACGTGG	D	-513	-507
AT1G74450	CACGTGG	R	-514	-508
AT1G74450	CACGTGG	R	-488	-482
AT4G24960	CACGTGG	R	-387	-381
AT5G52200	CACGTGG	D	-159	-153
AT5G52200	CACGTGG	R	-160	-154
AT5G59980	CACGTGG	R	-713	-707
AT5G65140	CACGTGG	D	-380	-374
AT4G28720	CACGTGG	D	-603	-597
AT4G28720	CACGTGG	D	-567	-561
AT4G28720	CACGTGG	R	-604	-598
AT4G28720	CACGTGG	R	-568	-562
AT4G16490	CACGTGG	D	-531	-525
AT4G16490	CACGTGG	R	-377	-371
AT4G16490	CACGTGG	R	-201	-195
AT1G20450	CACGTGG	D	-912	-906
AT4G16515	CACGTGG	D	-861	-855
AT4G16515	CACGTGG	D	-638	-632
AT4G16515	CACGTGG	R	-862	-856
AT2G33380	CACGTGG	D	-249	-243
AT2G33380	CACGTGG	R	-739	-733
AT2G33380	CACGTGG	R	-250	-244
AT5G01520	CACGTGG	R	-643	-637
AT1G01520	CACGTGG	D	-272	-266
AT1G01520	CACGTGG	R	-273	-267
AT1G18400	CACGTGG	D	-202	-196
AT1G18400	CACGTGG	R	-203	-197
AT5G15190	CACGTGG	D	-230	-224
AT5G15190	CACGTGG	R	-231	-225
AT5G58070	CACGTGG	D	-140	-134
AT5G58070	CACGTGG	R	-141	-135
AT1G67310	CACGTGG	D	-36	-30
AT1G67310	CACGTGG	R	-37	-31
AT5G61530	CACGTGG	D	-696	-690
AT2G36390	CACGTGG	D	-201	-195
AT5G64260	CACGTGG	D	-163	-157
AT5G64260	CACGTGG	R	-164	-158
AT5G63790	CACGTGG	R	-129	-123
AT2G01150	CACGTGG	D	-134	-128
AT3G27210	CACGTGG	R	-313	-307
AT4G05020	CACGTGG	D	-184	-178
AT4G05020	CACGTGG	R	-185	-179
AT5G05210	CACGTGG	D	-977	-971
AT5G05210	CACGTGG	R	-978	-972
AT5G27520	CACGTGG	D	-213	-207
AT5G27520	CACGTGG	R	-214	-208
AT1G77120	CACGTGG	D	-274	-268
AT1G77120	CACGTGG	R	-275	-269
AT3G53000	CACGTGG	R	-324	-318
AT1G51090	CANNTG	DR	-725	-720
AT1G51090	CANNTG	DR	-327	-322
AT1G51090	CANNTG	DR	-275	-270
AT1G51090	CANNTG	DR	-161	-156
AT4G17615	CANNTG	DR	-735	-730
AT4G17615	CANNTG	DR	-166	-161
AT4G17615	CANNTG	DR	-9	-4
AT1G01560	CANNTG	DR	-750	-745
AT1G01560	CANNTG	DR	-735	-730
AT1G01560	CANNTG	DR	-570	-565
AT1G01560	CANNTG	DR	-481	-476
AT4G33050	CANNTG	DR	-876	-871
AT4G33050	CANNTG	DR	-780	-775
AT4G33050	CANNTG	DR	-761	-756
AT4G33050	CANNTG	DR	-337	-332
AT1G01470	CANNTG	DR	-768	-763
AT1G01470	CANNTG	DR	-710	-705
AT1G01470	CANNTG	DR	-465	-460
AT5G06530	CANNTG	DR	-851	-846
AT5G06530	CANNTG	DR	-496	-491
AT5G06530	CANNTG	DR	-123	-118
AT4G24160	CANNTG	DR	-987	-982
AT4G24160	CANNTG	DR	-879	-874
AT4G24160	CANNTG	DR	-578	-573
AT4G24160	CANNTG	DR	-482	-477
AT4G24160	CANNTG	DR	-277	-272
AT5G47120	CANNTG	DR	-438	-433
AT5G47120	CANNTG	DR	-300	-295
AT5G47120	CANNTG	DR	-257	-252
AT5G47120	CANNTG	DR	-159	-154
AT1G61890	CANNTG	DR	-799	-794
AT1G61890	CANNTG	DR	-629	-624
AT1G61890	CANNTG	DR	-601	-596
AT5G09620	CANNTG	DR	-798	-793
AT5G09620	CANNTG	DR	-724	-719
AT5G09620	CANNTG	DR	-599	-594
AT5G09620	CANNTG	DR	-472	-467
AT5G09620	CANNTG	DR	-199	-194
AT5G48380	CANNTG	DR	-946	-941
AT5G48380	CANNTG	DR	-651	-646
AT5G48380	CANNTG	DR	-338	-333
AT3G25940	CANNTG	DR	-862	-857
AT3G25940	CANNTG	DR	-773	-768
AT3G25940	CANNTG	DR	-722	-717
AT3G25940	CANNTG	DR	-353	-348
AT3G25940	CANNTG	DR	-301	-296
AT3G25940	CANNTG	DR	-128	-123
AT3G25940	CANNTG	DR	-68	-63
AT3G44735	CANNTG	DR	-919	-914
AT3G44735	CANNTG	DR	-816	-811
AT3G44735	CANNTG	DR	-758	-753
AT3G44735	CANNTG	DR	-566	-561
AT3G44735	CANNTG	DR	-517	-512
AT3G44735	CANNTG	DR	-245	-240
AT3G45730	CANNTG	DR	-657	-652
AT3G45730	CANNTG	DR	-635	-630
AT3G45730	CANNTG	DR	-594	-589
AT3G45730	CANNTG	DR	-587	-582
AT3G45730	CANNTG	DR	-478	-473
AT3G45730	CANNTG	DR	-318	-313
AT3G45730	CANNTG	DR	-261	-256
AT3G45730	CANNTG	DR	-191	-186
AT3G45730	CANNTG	DR	-11	-6
AT1G06570	CANNTG	DR	-833	-828
AT1G06570	CANNTG	DR	-676	-671
AT1G06570	CANNTG	DR	-623	-618
AT1G06570	CANNTG	DR	-575	-570
AT1G06570	CANNTG	DR	-490	-485
AT1G06570	CANNTG	DR	-226	-221
AT1G06570	CANNTG	DR	-131	-126
AT1G06570	CANNTG	DR	-98	-93
AT1G79660	CANNTG	DR	-973	-968
AT1G79660	CANNTG	DR	-962	-957
AT1G79660	CANNTG	DR	-955	-950
AT1G79660	CANNTG	DR	-933	-928
AT1G79660	CANNTG	DR	-676	-671
AT1G79660	CANNTG	DR	-202	-197
AT4G35770	CANNTG	DR	-873	-868
AT4G35770	CANNTG	DR	-771	-766
AT4G35770	CANNTG	DR	-737	-732
AT4G35770	CANNTG	DR	-674	-669
AT4G35770	CANNTG	DR	-614	-609
AT4G35770	CANNTG	DR	-604	-599
AT4G35770	CANNTG	DR	-567	-562
AT4G35770	CANNTG	DR	-379	-374
AT4G35770	CANNTG	DR	-311	-306
AT3G45600	CANNTG	DR	-966	-961
AT3G45600	CANNTG	DR	-855	-850
AT3G45600	CANNTG	DR	-551	-546
AT3G45600	CANNTG	DR	-420	-415
AT3G45600	CANNTG	DR	-182	-177
AT3G45600	CANNTG	DR	-135	-130
AT3G45600	CANNTG	DR	-123	-118
AT5G14230	CANNTG	DR	-700	-695
AT5G14230	CANNTG	DR	-694	-689
AT5G14230	CANNTG	DR	-480	-475
AT5G14230	CANNTG	DR	-278	-273
AT5G14230	CANNTG	DR	-134	-129
AT1G61380	CANNTG	DR	-796	-791
AT1G61380	CANNTG	DR	-640	-635
AT1G61380	CANNTG	DR	-495	-490
AT5G61810	CANNTG	DR	-946	-941
AT5G61810	CANNTG	DR	-900	-895
AT5G61810	CANNTG	DR	-475	-470
AT5G61810	CANNTG	DR	-229	-224
AT5G61810	CANNTG	DR	-33	-28
AT1G56300	CANNTG	DR	-695	-690
AT1G56300	CANNTG	DR	-545	-540
AT1G56300	CANNTG	DR	-274	-269
AT1G03740	CANNTG	DR	-939	-934
AT1G27930	CANNTG	DR	-838	-833
AT1G27930	CANNTG	DR	-424	-419
AT1G27930	CANNTG	DR	-290	-285
AT1G27930	CANNTG	DR	-187	-182
AT5G14570	CANNTG	DR	-674	-669
AT5G14570	CANNTG	DR	-660	-655
AT5G14570	CANNTG	DR	-224	-219
AT5G14570	CANNTG	DR	-154	-149
AT4G23290	CANNTG	DR	-894	-889
AT4G23290	CANNTG	DR	-730	-725
AT4G23290	CANNTG	DR	-590	-585
AT4G23290	CANNTG	DR	-437	-432
AT4G23290	CANNTG	DR	-232	-227
AT4G23290	CANNTG	DR	-90	-85
AT1G05805	CANNTG	DR	-950	-945
AT1G05805	CANNTG	DR	-871	-866
AT1G05805	CANNTG	DR	-712	-707
AT1G05805	CANNTG	DR	-526	-521
AT1G05805	CANNTG	DR	-318	-313
AT1G05805	CANNTG	DR	-163	-158
AT1G05805	CANNTG	DR	-154	-149
AT1G05805	CANNTG	DR	-152	-147
AT1G05805	CANNTG	DR	-21	-16
AT5G64230	CANNTG	DR	-886	-881
AT5G64230	CANNTG	DR	-679	-674
AT5G64230	CANNTG	DR	-659	-654
AT5G64230	CANNTG	DR	-619	-614
AT5G64230	CANNTG	DR	-546	-541
AT5G64230	CANNTG	DR	-461	-456
AT5G64230	CANNTG	DR	-403	-398
AT5G64230	CANNTG	DR	-197	-192
AT5G16040	CANNTG	DR	-810	-805
AT5G16040	CANNTG	DR	-514	-509
AT5G16040	CANNTG	DR	-365	-360
AT5G16040	CANNTG	DR	-263	-258
AT5G16040	CANNTG	DR	-32	-27
AT3G01560	CANNTG	DR	-979	-974
AT3G01560	CANNTG	DR	-741	-736
AT3G01560	CANNTG	DR	-628	-623
AT3G01560	CANNTG	DR	-451	-446
AT3G01560	CANNTG	DR	-375	-370
AT5G63120	CANNTG	DR	-548	-543
AT5G63120	CANNTG	DR	-458	-453
AT5G63120	CANNTG	DR	-321	-316
AT1G69260	CANNTG	DR	-802	-797
AT1G69260	CANNTG	DR	-786	-781
AT1G69260	CANNTG	DR	-564	-559
AT1G69260	CANNTG	DR	-553	-548
AT1G69260	CANNTG	DR	-159	-154
AT1G16860	CANNTG	DR	-845	-840
AT1G16860	CANNTG	DR	-564	-559
AT1G16860	CANNTG	DR	-293	-288
AT1G16860	CANNTG	DR	-198	-193
AT1G16860	CANNTG	DR	-130	-125
AT1G16860	CANNTG	DR	-114	-109
AT2G29700	CANNTG	DR	-823	-818
AT2G29700	CANNTG	DR	-614	-609
AT2G29700	CANNTG	DR	-513	-508
AT2G29700	CANNTG	DR	-469	-464
AT2G29700	CANNTG	DR	-420	-415
AT2G29700	CANNTG	DR	-279	-274
AT2G29700	CANNTG	DR	-122	-117
AT2G29700	CANNTG	DR	-50	-45
AT5G38720	CANNTG	DR	-932	-927
AT5G38720	CANNTG	DR	-734	-729
AT5G38720	CANNTG	DR	-481	-476
AT5G38720	CANNTG	DR	-418	-413
AT3G20500	CANNTG	DR	-746	-741
AT3G20500	CANNTG	DR	-661	-656
AT3G20500	CANNTG	DR	-436	-431
AT3G20500	CANNTG	DR	-83	-78
AT1G70090	CANNTG	DR	-895	-890
AT1G70090	CANNTG	DR	-545	-540
AT1G70090	CANNTG	DR	-424	-419
AT1G70090	CANNTG	DR	-403	-398
AT3G57450	CANNTG	DR	-962	-957
AT3G57450	CANNTG	DR	-955	-950
AT3G57450	CANNTG	DR	-936	-931
AT3G15310	CANNTG	DR	-637	-632
AT3G15310	CANNTG	DR	-456	-451
AT3G15310	CANNTG	DR	-436	-431
AT3G15310	CANNTG	DR	-368	-363
AT3G15310	CANNTG	DR	-328	-323
AT2G16700	CANNTG	DR	-995	-990
AT2G16700	CANNTG	DR	-961	-956
AT2G16700	CANNTG	DR	-770	-765
AT2G16700	CANNTG	DR	-369	-364
AT2G16700	CANNTG	DR	-148	-143
AT2G16700	CANNTG	DR	-102	-97
AT1G71710	CANNTG	DR	-825	-820
AT1G71710	CANNTG	DR	-805	-800
AT1G71710	CANNTG	DR	-729	-724
AT1G71710	CANNTG	DR	-646	-641
AT5G24380	CANNTG	DR	-868	-863
AT5G24380	CANNTG	DR	-797	-792
AT5G24380	CANNTG	DR	-348	-343
AT5G24380	CANNTG	DR	-48	-43
AT3G23810	CANNTG	DR	-512	-507
AT3G23810	CANNTG	DR	-457	-452
AT3G23810	CANNTG	DR	-374	-369
AT3G23810	CANNTG	DR	-331	-326
AT3G23810	CANNTG	DR	-293	-288
AT4G13980	CANNTG	DR	-744	-739
AT4G13980	CANNTG	DR	-470	-465
AT4G13980	CANNTG	DR	-438	-433
AT4G13980	CANNTG	DR	-331	-326
AT4G13980	CANNTG	DR	-169	-164
AT1G30360	CANNTG	DR	-783	-778
AT1G30360	CANNTG	DR	-646	-641
AT1G30360	CANNTG	DR	-360	-355
AT1G30360	CANNTG	DR	-139	-134
AT5G42010	CANNTG	DR	-981	-976
AT5G42010	CANNTG	DR	-711	-706
AT5G42010	CANNTG	DR	-651	-646
AT5G42010	CANNTG	DR	-69	-64
AT5G58690	CANNTG	DR	-690	-685
AT5G58690	CANNTG	DR	-481	-476
AT5G58690	CANNTG	DR	-323	-318
AT5G14520	CANNTG	DR	-911	-906
AT5G14520	CANNTG	DR	-796	-791
AT5G14520	CANNTG	DR	-757	-752
AT5G14520	CANNTG	DR	-613	-608
AT5G14520	CANNTG	DR	-429	-424
AT3G56990	CANNTG	DR	-835	-830
AT3G56990	CANNTG	DR	-571	-566
AT3G56990	CANNTG	DR	-363	-358
AT3G56990	CANNTG	DR	-110	-105
AT1G10410	CANNTG	DR	-832	-827
AT1G10410	CANNTG	DR	-560	-555
AT3G28220	CANNTG	DR	-990	-985
AT3G28220	CANNTG	DR	-966	-961
AT3G28220	CANNTG	DR	-357	-352
AT3G28220	CANNTG	DR	-270	-265
AT3G28220	CANNTG	DR	-55	-50
AT3G60980	CANNTG	DR	-932	-927
AT3G60980	CANNTG	DR	-903	-898
AT3G60980	CANNTG	DR	-884	-879
AT3G60980	CANNTG	DR	-710	-705
AT3G60980	CANNTG	DR	-376	-371
AT3G14890	CANNTG	DR	-923	-918
AT3G14890	CANNTG	DR	-885	-880
AT3G14890	CANNTG	DR	-721	-716
AT3G14890	CANNTG	DR	-629	-624
AT5G01600	CANNTG	DR	-865	-860
AT5G01600	CANNTG	DR	-767	-762
AT5G01600	CANNTG	DR	-409	-404
AT5G01600	CANNTG	DR	-167	-162
AT5G01600	CANNTG	DR	-143	-138
AT4G18390	CANNTG	DR	-903	-898
AT4G18390	CANNTG	DR	-677	-672
AT4G18390	CANNTG	DR	-583	-578
AT4G18390	CANNTG	DR	-489	-484
AT4G18390	CANNTG	DR	-306	-301
AT5G58670	CANNTG	DR	-898	-893
AT5G58670	CANNTG	DR	-659	-654
AT5G58670	CANNTG	DR	-413	-408
AT5G58670	CANNTG	DR	-399	-394
AT1G60140	CANNTG	DR	-987	-982
AT1G27910	CANNTG	DR	-921	-916
AT1G27910	CANNTG	DR	-803	-798
AT1G27910	CANNTG	DR	-484	-479
AT1G49560	CANNTG	DR	-630	-625
AT1G49560	CANNTG	DR	-351	-346
AT2G15320	CANNTG	DR	-912	-907
AT2G15320	CANNTG	DR	-606	-601
AT2G15320	CANNTG	DR	-499	-494
AT2G15320	CANNTG	DR	-368	-363
AT2G15320	CANNTG	DR	-158	-153
AT2G30600	CANNTG	DR	-904	-899
AT2G30600	CANNTG	DR	-799	-794
AT2G30600	CANNTG	DR	-651	-646
AT2G30600	CANNTG	DR	-366	-361
AT2G30600	CANNTG	DR	-286	-281
AT2G30600	CANNTG	DR	-208	-203
AT1G67850	CANNTG	DR	-822	-817
AT1G67850	CANNTG	DR	-499	-494
AT1G67850	CANNTG	DR	-464	-459
AT1G67850	CANNTG	DR	-241	-236
AT4G15420	CANNTG	DR	-978	-973
AT4G15420	CANNTG	DR	-587	-582
AT4G15420	CANNTG	DR	-540	-535
AT4G15420	CANNTG	DR	-279	-274
AT1G01500	CANNTG	DR	-937	-932
AT1G01500	CANNTG	DR	-660	-655
AT1G01500	CANNTG	DR	-447	-442
AT1G01500	CANNTG	DR	-401	-396
AT1G01500	CANNTG	DR	-386	-381
AT1G01500	CANNTG	DR	-290	-285
AT1G01500	CANNTG	DR	-275	-270
AT5G65280	CANNTG	DR	-887	-882
AT5G65280	CANNTG	DR	-807	-802
AT5G65280	CANNTG	DR	-500	-495
AT5G65280	CANNTG	DR	-347	-342
AT5G65280	CANNTG	DR	-325	-320
AT3G12670	CANNTG	DR	-968	-963
AT3G12670	CANNTG	DR	-895	-890
AT3G12670	CANNTG	DR	-780	-775
AT3G12670	CANNTG	DR	-631	-626
AT3G12670	CANNTG	DR	-599	-594
AT2G21590	CANNTG	DR	-963	-958
AT2G21590	CANNTG	DR	-311	-306
AT1G06380	CANNTG	DR	-755	-750
AT1G06380	CANNTG	DR	-649	-644
AT1G06380	CANNTG	DR	-615	-610
AT1G06380	CANNTG	DR	-210	-205
AT1G73030	CANNTG	DR	-987	-982
AT1G73030	CANNTG	DR	-666	-661
AT1G73030	CANNTG	DR	-406	-401
AT1G73030	CANNTG	DR	-310	-305
AT1G01650	CANNTG	DR	-824	-819
AT1G01650	CANNTG	DR	-663	-658
AT1G01650	CANNTG	DR	-427	-422
AT5G60860	CANNTG	DR	-975	-970
AT5G60860	CANNTG	DR	-874	-869
AT5G60860	CANNTG	DR	-749	-744
AT5G60860	CANNTG	DR	-461	-456
AT1G19370	CANNTG	DR	-555	-550
AT1G19370	CANNTG	DR	-513	-508
AT1G19370	CANNTG	DR	-421	-416
AT1G19370	CANNTG	DR	-341	-336
AT5G46230	CANNTG	DR	-816	-811
AT5G46230	CANNTG	DR	-743	-738
AT5G46230	CANNTG	DR	-667	-662
AT5G46230	CANNTG	DR	-651	-646
AT5G46230	CANNTG	DR	-403	-398
AT4G30290	CANNTG	DR	-711	-706
AT4G30290	CANNTG	DR	-620	-615
AT4G30290	CANNTG	DR	-575	-570
AT4G30290	CANNTG	DR	-290	-285
AT4G30290	CANNTG	DR	-223	-218
AT4G30290	CANNTG	DR	-137	-132
AT4G30290	CANNTG	DR	-39	-34
AT2G41100	CANNTG	DR	-892	-887
AT2G41100	CANNTG	DR	-875	-870
AT2G41100	CANNTG	DR	-637	-632
AT2G41100	CANNTG	DR	-546	-541
AT2G41100	CANNTG	DR	-475	-470
AT2G41100	CANNTG	DR	-464	-459
AT2G41100	CANNTG	DR	-419	-414
AT2G41100	CANNTG	DR	-321	-316
AT2G41100	CANNTG	DR	-191	-186
AT4G23180	CANNTG	DR	-757	-752
AT4G23180	CANNTG	DR	-665	-660
AT4G23180	CANNTG	DR	-362	-357
AT5G15850	CANNTG	DR	-948	-943
AT5G15850	CANNTG	DR	-867	-862
AT5G15850	CANNTG	DR	-819	-814
AT5G15850	CANNTG	DR	-761	-756
AT5G15850	CANNTG	DR	-623	-618
AT5G15850	CANNTG	DR	-383	-378
AT5G15850	CANNTG	DR	-133	-128
AT5G15850	CANNTG	DR	-14	-9
AT1G80130	CANNTG	DR	-822	-817
AT1G80130	CANNTG	DR	-476	-471
AT1G80130	CANNTG	DR	-303	-298
AT1G80130	CANNTG	DR	-295	-290
AT1G80130	CANNTG	DR	-195	-190
AT3G18830	CANNTG	DR	-864	-859
AT3G18830	CANNTG	DR	-857	-852
AT3G18830	CANNTG	DR	-428	-423
AT3G18830	CANNTG	DR	-221	-216
AT3G18830	CANNTG	DR	-193	-188
AT1G66880	CANNTG	DR	-956	-951
AT1G66880	CANNTG	DR	-590	-585
AT1G66880	CANNTG	DR	-499	-494
AT1G66880	CANNTG	DR	-213	-208
AT1G66880	CANNTG	DR	-161	-156
AT3G05500	CANNTG	DR	-997	-992
AT3G05500	CANNTG	DR	-923	-918
AT3G05500	CANNTG	DR	-789	-784
AT3G05500	CANNTG	DR	-627	-622
AT3G05500	CANNTG	DR	-546	-541
AT3G05500	CANNTG	DR	-159	-154
AT2G47990	CANNTG	DR	-986	-981
AT2G47990	CANNTG	DR	-523	-518
AT2G47990	CANNTG	DR	-372	-367
AT2G47990	CANNTG	DR	-182	-177
AT2G47990	CANNTG	DR	-127	-122
AT2G47990	CANNTG	DR	-108	-103
AT5G47880	CANNTG	DR	-914	-909
AT5G47880	CANNTG	DR	-866	-861
AT5G47880	CANNTG	DR	-526	-521
AT5G04790	CANNTG	DR	-727	-722
AT5G04790	CANNTG	DR	-683	-678
AT5G04790	CANNTG	DR	-676	-671
AT5G04790	CANNTG	DR	-660	-655
AT5G04790	CANNTG	DR	-622	-617
AT5G04790	CANNTG	DR	-593	-588
AT5G04790	CANNTG	DR	-554	-549
AT5G04790	CANNTG	DR	-20	-15
AT3G07050	CANNTG	DR	-943	-938
AT3G07050	CANNTG	DR	-910	-905
AT3G07050	CANNTG	DR	-798	-793
AT3G07050	CANNTG	DR	-689	-684
AT3G07050	CANNTG	DR	-504	-499
AT3G07050	CANNTG	DR	-463	-458
AT3G07050	CANNTG	DR	-362	-357
AT3G07050	CANNTG	DR	-313	-308
AT3G07050	CANNTG	DR	-259	-254
AT5G41810	CANNTG	DR	-997	-992
AT5G41810	CANNTG	DR	-872	-867
AT5G41810	CANNTG	DR	-695	-690
AT5G41810	CANNTG	DR	-680	-675
AT5G41810	CANNTG	DR	-433	-428
AT1G42990	CANNTG	DR	-813	-808
AT1G42990	CANNTG	DR	-767	-762
AT1G42990	CANNTG	DR	-731	-726
AT1G42990	CANNTG	DR	-316	-311
AT1G42990	CANNTG	DR	-157	-152
AT5G48240	CANNTG	DR	-621	-616
AT5G48240	CANNTG	DR	-440	-435
AT5G48240	CANNTG	DR	-315	-310
AT5G48240	CANNTG	DR	-234	-229
AT3G16810	CANNTG	DR	-671	-666
AT3G16810	CANNTG	DR	-517	-512
AT3G16810	CANNTG	DR	-197	-192
AT4G38710	CANNTG	DR	-959	-954
AT4G38710	CANNTG	DR	-922	-917
AT4G38710	CANNTG	DR	-867	-862
AT4G38710	CANNTG	DR	-825	-820
AT4G38710	CANNTG	DR	-783	-778
AT4G38710	CANNTG	DR	-699	-694
AT4G38710	CANNTG	DR	-514	-509
AT3G61640	CANNTG	DR	-880	-875
AT3G61640	CANNTG	DR	-521	-516
AT3G61640	CANNTG	DR	-506	-501
AT3G61640	CANNTG	DR	-470	-465
AT3G61640	CANNTG	DR	-301	-296
AT3G61640	CANNTG	DR	-234	-229
AT3G61640	CANNTG	DR	-210	-205
AT3G17609	CANNTG	DR	-598	-593
AT3G17609	CANNTG	DR	-483	-478
AT3G17609	CANNTG	DR	-211	-206
AT3G17609	CANNTG	DR	-205	-200
AT2G31370	CANNTG	DR	-216	-211
AT3G54500	CANNTG	DR	-733	-728
AT3G54500	CANNTG	DR	-508	-503
AT3G54500	CANNTG	DR	-374	-369
AT3G54500	CANNTG	DR	-309	-304
AT1G70985	CANNTG	DR	-865	-860
AT1G70985	CANNTG	DR	-811	-806
AT1G70985	CANNTG	DR	-607	-602
AT1G70985	CANNTG	DR	-246	-241
AT1G70985	CANNTG	DR	-153	-148
AT2G44940	CANNTG	DR	-953	-948
AT2G44940	CANNTG	DR	-636	-631
AT2G44940	CANNTG	DR	-438	-433
AT2G44940	CANNTG	DR	-419	-414
AT2G44940	CANNTG	DR	-236	-231
AT3G63010	CANNTG	DR	-963	-958
AT3G63010	CANNTG	DR	-953	-948
AT3G63010	CANNTG	DR	-946	-941
AT3G63010	CANNTG	DR	-561	-556
AT4G20170	CANNTG	DR	-893	-888
AT4G20170	CANNTG	DR	-597	-592
AT4G20170	CANNTG	DR	-359	-354
AT4G20170	CANNTG	DR	-204	-199
AT2G30500	CANNTG	DR	-724	-719
AT2G30500	CANNTG	DR	-600	-595
AT2G30500	CANNTG	DR	-358	-353
AT2G30500	CANNTG	DR	-200	-195
AT2G30500	CANNTG	DR	-193	-188
AT2G30500	CANNTG	DR	-173	-168
AT2G30500	CANNTG	DR	-60	-55
AT3G46930	CANNTG	DR	-758	-753
AT3G46930	CANNTG	DR	-230	-225
AT1G10470	CANNTG	DR	-883	-878
AT1G10470	CANNTG	DR	-830	-825
AT1G10470	CANNTG	DR	-743	-738
AT1G10470	CANNTG	DR	-705	-700
AT1G10470	CANNTG	DR	-79	-74
AT5G16830	CANNTG	DR	-986	-981
AT5G16830	CANNTG	DR	-316	-311
AT5G16830	CANNTG	DR	-268	-263
AT5G16830	CANNTG	DR	-159	-154
AT1G02640	CANNTG	DR	-696	-691
AT1G02640	CANNTG	DR	-595	-590
AT1G02640	CANNTG	DR	-377	-372
AT5G62900	CANNTG	DR	-843	-838
AT5G62900	CANNTG	DR	-803	-798
AT5G62900	CANNTG	DR	-365	-360
AT3G09350	CANNTG	DR	-765	-760
AT3G09350	CANNTG	DR	-735	-730
AT3G09350	CANNTG	DR	-448	-443
AT3G09350	CANNTG	DR	-387	-382
AT4G38550	CANNTG	DR	-856	-851
AT4G38550	CANNTG	DR	-823	-818
AT4G38550	CANNTG	DR	-601	-596
AT4G38550	CANNTG	DR	-593	-588
AT4G38550	CANNTG	DR	-499	-494
AT4G38550	CANNTG	DR	-447	-442
AT4G38550	CANNTG	DR	-330	-325
AT4G38550	CANNTG	DR	-303	-298
AT4G38550	CANNTG	DR	-105	-100
AT1G18210	CANNTG	DR	-977	-972
AT1G18210	CANNTG	DR	-606	-601
AT1G18210	CANNTG	DR	-493	-488
AT1G18210	CANNTG	DR	-441	-436
AT1G18210	CANNTG	DR	-404	-399
AT1G64380	CANNTG	DR	-801	-796
AT1G64380	CANNTG	DR	-283	-278
AT1G64380	CANNTG	DR	-56	-51
AT4G19200	CANNTG	DR	-679	-674
AT4G19200	CANNTG	DR	-58	-53
AT4G25640	CANNTG	DR	-911	-906
AT4G25640	CANNTG	DR	-801	-796
AT4G25640	CANNTG	DR	-738	-733
AT5G11740	CANNTG	DR	-482	-477
AT5G11740	CANNTG	DR	-177	-172
AT5G11740	CANNTG	DR	-129	-124
AT4G00970	CANNTG	DR	-436	-431
AT4G00970	CANNTG	DR	-355	-350
AT4G00970	CANNTG	DR	-345	-340
AT4G00970	CANNTG	DR	-325	-320
AT1G24530	CANNTG	DR	-707	-702
AT1G24530	CANNTG	DR	-140	-135
AT5G52510	CANNTG	DR	-941	-936
AT5G52510	CANNTG	DR	-767	-762
AT5G52510	CANNTG	DR	-621	-616
AT5G52510	CANNTG	DR	-397	-392
AT5G52510	CANNTG	DR	-308	-303
AT5G52510	CANNTG	DR	-302	-297
AT4G38400	CANNTG	DR	-675	-670
AT4G38400	CANNTG	DR	-625	-620
AT4G38400	CANNTG	DR	-583	-578
AT4G38400	CANNTG	DR	-450	-445
AT4G38400	CANNTG	DR	-401	-396
AT4G38400	CANNTG	DR	-198	-193
AT1G54690	CANNTG	DR	-932	-927
AT1G54690	CANNTG	DR	-651	-646
AT1G54690	CANNTG	DR	-379	-374
AT2G20370	CANNTG	DR	-888	-883
AT2G20370	CANNTG	DR	-607	-602
AT2G20370	CANNTG	DR	-597	-592
AT2G20370	CANNTG	DR	-512	-507
AT2G20370	CANNTG	DR	-489	-484
AT2G45980	CANNTG	DR	-947	-942
AT2G45980	CANNTG	DR	-800	-795
AT2G45980	CANNTG	DR	-789	-784
AT2G45980	CANNTG	DR	-726	-721
AT2G45980	CANNTG	DR	-359	-354
AT2G45980	CANNTG	DR	-102	-97
AT5G22290	CANNTG	DR	-519	-514
AT5G22290	CANNTG	DR	-184	-179
AT5G22290	CANNTG	DR	-174	-169
AT5G22290	CANNTG	DR	-132	-127
AT5G47650	CANNTG	DR	-731	-726
AT5G47650	CANNTG	DR	-28	-23
AT5G53590	CANNTG	DR	-994	-989
AT5G53590	CANNTG	DR	-521	-516
AT3G11820	CANNTG	DR	-874	-869
AT3G11820	CANNTG	DR	-760	-755
AT3G11820	CANNTG	DR	-695	-690
AT3G11820	CANNTG	DR	-614	-609
AT2G34090	CANNTG	DR	-877	-872
AT2G34090	CANNTG	DR	-614	-609
AT2G34090	CANNTG	DR	-569	-564
AT2G34090	CANNTG	DR	-334	-329
AT2G34090	CANNTG	DR	-284	-279
AT4G10040	CANNTG	DR	-810	-805
AT4G10040	CANNTG	DR	-636	-631
AT4G10040	CANNTG	DR	-270	-265
AT4G10040	CANNTG	DR	-172	-167
AT3G14595	CANNTG	DR	-919	-914
AT3G14595	CANNTG	DR	-635	-630
AT3G14595	CANNTG	DR	-487	-482
AT3G14595	CANNTG	DR	-386	-381
AT3G14595	CANNTG	DR	-143	-138
AT3G14595	CANNTG	DR	-136	-131
AT3G14595	CANNTG	DR	-35	-30
AT1G22570	CANNTG	DR	-732	-727
AT1G22570	CANNTG	DR	-713	-708
AT1G22570	CANNTG	DR	-486	-481
AT1G22570	CANNTG	DR	-324	-319
AT1G22570	CANNTG	DR	-193	-188
AT4G36020	CANNTG	DR	-750	-745
AT4G36020	CANNTG	DR	-696	-691
AT4G36020	CANNTG	DR	-390	-385
AT4G36020	CANNTG	DR	-282	-277
AT5G24530	CANNTG	DR	-613	-608
AT5G24530	CANNTG	DR	-249	-244
AT5G24530	CANNTG	DR	-159	-154
AT5G24530	CANNTG	DR	-143	-138
AT5G63330	CANNTG	DR	-927	-922
AT5G63330	CANNTG	DR	-817	-812
AT5G63330	CANNTG	DR	-376	-371
AT5G63330	CANNTG	DR	-299	-294
AT2G12400	CANNTG	DR	-932	-927
AT2G12400	CANNTG	DR	-523	-518
AT2G12400	CANNTG	DR	-265	-260
AT2G12400	CANNTG	DR	-203	-198
AT5G46330	CANNTG	DR	-578	-573
AT5G46330	CANNTG	DR	-255	-250
AT5G46330	CANNTG	DR	-107	-102
AT5G46330	CANNTG	DR	-89	-84
AT3G22370	CANNTG	DR	-950	-945
AT3G22370	CANNTG	DR	-742	-737
AT3G22370	CANNTG	DR	-195	-190
AT3G57340	CANNTG	DR	-897	-892
AT3G57340	CANNTG	DR	-861	-856
AT3G57340	CANNTG	DR	-809	-804
AT3G57340	CANNTG	DR	-715	-710
AT3G57340	CANNTG	DR	-600	-595
AT5G56350	CANNTG	DR	-893	-888
AT5G56350	CANNTG	DR	-717	-712
AT5G56350	CANNTG	DR	-652	-647
AT5G56350	CANNTG	DR	-261	-256
AT3G29360	CANNTG	DR	-666	-661
AT3G29360	CANNTG	DR	-551	-546
AT5G54720	CANNTG	DR	-618	-613
AT5G54720	CANNTG	DR	-514	-509
AT5G54720	CANNTG	DR	-434	-429
AT5G54720	CANNTG	DR	-263	-258
AT5G54720	CANNTG	DR	-210	-205
AT5G54720	CANNTG	DR	-168	-163
AT5G54720	CANNTG	DR	-103	-98
AT3G27170	CANNTG	DR	-736	-731
AT3G27170	CANNTG	DR	-708	-703
AT3G27170	CANNTG	DR	-505	-500
AT3G27170	CANNTG	DR	-330	-325
AT2G30250	CANNTG	DR	-995	-990
AT2G30250	CANNTG	DR	-956	-951
AT2G30250	CANNTG	DR	-905	-900
AT2G30250	CANNTG	DR	-890	-885
AT2G30250	CANNTG	DR	-811	-806
AT2G30250	CANNTG	DR	-313	-308
AT4G38960	CANNTG	DR	-931	-926
AT4G38960	CANNTG	DR	-779	-774
AT4G38960	CANNTG	DR	-635	-630
AT3G61580	CANNTG	DR	-949	-944
AT3G61580	CANNTG	DR	-822	-817
AT3G61580	CANNTG	DR	-744	-739
AT3G61580	CANNTG	DR	-610	-605
AT3G61580	CANNTG	DR	-491	-486
AT3G61580	CANNTG	DR	-323	-318
AT4G25990	CANNTG	DR	-979	-974
AT4G25990	CANNTG	DR	-949	-944
AT4G25990	CANNTG	DR	-741	-736
AT4G25990	CANNTG	DR	-9	-4
AT3G62100	CANNTG	DR	-812	-807
AT3G62100	CANNTG	DR	-535	-530
AT3G62100	CANNTG	DR	-263	-258
AT3G62100	CANNTG	DR	-248	-243
AT3G62100	CANNTG	DR	-56	-51
AT3G53990	CANNTG	DR	-736	-731
AT3G53990	CANNTG	DR	-686	-681
AT3G53990	CANNTG	DR	-601	-596
AT3G53990	CANNTG	DR	-159	-154
AT1G76270	CANNTG	DR	-980	-975
AT1G76270	CANNTG	DR	-935	-930
AT1G76270	CANNTG	DR	-586	-581
AT2G21620	CANNTG	DR	-625	-620
AT2G21620	CANNTG	DR	-596	-591
AT2G21620	CANNTG	DR	-435	-430
AT2G21620	CANNTG	DR	-231	-226
AT3G05980	CANNTG	DR	-592	-587
AT3G05980	CANNTG	DR	-572	-567
AT3G05980	CANNTG	DR	-562	-557
AT3G05980	CANNTG	DR	-424	-419
AT3G05980	CANNTG	DR	-320	-315
AT5G39760	CANNTG	DR	-643	-638
AT5G39760	CANNTG	DR	-569	-564
AT5G39760	CANNTG	DR	-310	-305
AT5G39760	CANNTG	DR	-198	-193
AT1G71697	CANNTG	DR	-894	-889
AT1G71697	CANNTG	DR	-598	-593
AT1G71697	CANNTG	DR	-399	-394
AT1G71697	CANNTG	DR	-332	-327
AT1G77810	CANNTG	DR	-820	-815
AT1G77810	CANNTG	DR	-545	-540
AT1G77810	CANNTG	DR	-491	-486
AT1G77810	CANNTG	DR	-462	-457
AT5G55180	CANNTG	DR	-737	-732
AT5G55180	CANNTG	DR	-569	-564
AT5G55180	CANNTG	DR	-531	-526
AT5G55180	CANNTG	DR	-456	-451
AT5G55180	CANNTG	DR	-450	-445
AT5G55180	CANNTG	DR	-287	-282
AT5G55180	CANNTG	DR	-139	-134
AT2G45660	CANNTG	DR	-996	-991
AT2G45660	CANNTG	DR	-900	-895
AT2G45660	CANNTG	DR	-381	-376
AT5G41600	CANNTG	DR	-905	-900
AT5G41600	CANNTG	DR	-716	-711
AT5G41600	CANNTG	DR	-704	-699
AT5G41600	CANNTG	DR	-618	-613
AT5G41600	CANNTG	DR	-482	-477
AT5G41600	CANNTG	DR	-223	-218
AT5G05410	CANNTG	DR	-764	-759
AT5G05410	CANNTG	DR	-222	-217
AT4G22780	CANNTG	DR	-935	-930
AT4G22780	CANNTG	DR	-879	-874
AT4G22780	CANNTG	DR	-819	-814
AT4G22780	CANNTG	DR	-788	-783
AT4G22780	CANNTG	DR	-778	-773
AT4G22780	CANNTG	DR	-573	-568
AT4G22780	CANNTG	DR	-571	-566
AT4G22780	CANNTG	DR	-497	-492
AT4G22780	CANNTG	DR	-140	-135
AT5G56980	CANNTG	DR	-821	-816
AT5G56980	CANNTG	DR	-612	-607
AT5G56980	CANNTG	DR	-466	-461
AT5G56980	CANNTG	DR	-386	-381
AT5G56980	CANNTG	DR	-232	-227
AT5G56980	CANNTG	DR	-221	-216
AT5G56980	CANNTG	DR	-160	-155
AT3G21670	CANNTG	DR	-991	-986
AT3G21670	CANNTG	DR	-758	-753
AT3G21670	CANNTG	DR	-622	-617
AT3G21670	CANNTG	DR	-587	-582
AT3G21670	CANNTG	DR	-354	-349
AT3G21670	CANNTG	DR	-341	-336
AT3G21670	CANNTG	DR	-188	-183
AT3G21670	CANNTG	DR	-180	-175
AT2G44200	CANNTG	DR	-807	-802
AT2G44200	CANNTG	DR	-705	-700
AT2G44200	CANNTG	DR	-605	-600
AT2G44200	CANNTG	DR	-401	-396
AT1G64490	CANNTG	DR	-814	-809
AT1G64490	CANNTG	DR	-754	-749
AT1G64490	CANNTG	DR	-734	-729
AT1G64490	CANNTG	DR	-369	-364
AT1G64490	CANNTG	DR	-219	-214
AT1G64490	CANNTG	DR	-108	-103
AT1G64490	CANNTG	DR	-56	-51
AT4G29440	CANNTG	DR	-742	-737
AT4G29440	CANNTG	DR	-636	-631
AT4G29440	CANNTG	DR	-347	-342
AT4G29440	CANNTG	DR	-158	-153
AT4G29440	CANNTG	DR	-122	-117
AT4G29440	CANNTG	DR	-75	-70
AT1G52280	CANNTG	DR	-932	-927
AT1G52280	CANNTG	DR	-808	-803
AT1G52280	CANNTG	DR	-686	-681
AT1G52280	CANNTG	DR	-645	-640
AT1G52280	CANNTG	DR	-437	-432
AT1G52280	CANNTG	DR	-301	-296
AT4G27720	CANNTG	DR	-850	-845
AT4G27720	CANNTG	DR	-692	-687
AT4G27720	CANNTG	DR	-628	-623
AT4G34910	CANNTG	DR	-913	-908
AT4G34910	CANNTG	DR	-746	-741
AT4G34910	CANNTG	DR	-712	-707
AT4G34910	CANNTG	DR	-493	-488
AT4G34910	CANNTG	DR	-435	-430
AT5G65470	CANNTG	DR	-628	-623
AT5G65470	CANNTG	DR	-586	-581
AT5G65470	CANNTG	DR	-428	-423
AT5G65470	CANNTG	DR	-399	-394
AT5G65470	CANNTG	DR	-391	-386
AT5G65470	CANNTG	DR	-186	-181
AT4G20830	CANNTG	DR	-948	-943
AT4G20830	CANNTG	DR	-655	-650
AT4G20830	CANNTG	DR	-623	-618
AT4G20830	CANNTG	DR	-606	-601
AT4G20830	CANNTG	DR	-573	-568
AT4G20830	CANNTG	DR	-371	-366
AT4G35510	CANNTG	DR	-800	-795
AT4G35510	CANNTG	DR	-756	-751
AT4G35510	CANNTG	DR	-405	-400
AT4G35510	CANNTG	DR	-169	-164
AT1G69295	CANNTG	DR	-902	-897
AT1G69295	CANNTG	DR	-876	-871
AT1G69295	CANNTG	DR	-748	-743
AT1G69295	CANNTG	DR	-722	-717
AT1G69295	CANNTG	DR	-663	-658
AT1G69295	CANNTG	DR	-368	-363
AT5G17760	CANNTG	DR	-998	-993
AT5G17760	CANNTG	DR	-977	-972
AT5G17760	CANNTG	DR	-961	-956
AT5G17760	CANNTG	DR	-594	-589
AT5G17760	CANNTG	DR	-510	-505
AT5G17760	CANNTG	DR	-432	-427
AT5G17760	CANNTG	DR	-127	-122
AT1G09780	CANNTG	DR	-874	-869
AT1G09780	CANNTG	DR	-740	-735
AT1G09780	CANNTG	DR	-600	-595
AT1G09780	CANNTG	DR	-222	-217
AT1G09780	CANNTG	DR	-134	-129
AT1G09780	CANNTG	DR	-125	-120
AT1G70810	CANNTG	DR	-899	-894
AT1G70810	CANNTG	DR	-875	-870
AT1G70810	CANNTG	DR	-850	-845
AT1G70810	CANNTG	DR	-741	-736
AT1G70810	CANNTG	DR	-576	-571
AT1G70810	CANNTG	DR	-220	-215
AT1G77120	CANNTG	DR	-776	-771
AT1G77120	CANNTG	DR	-274	-269
AT1G77120	CANNTG	DR	-250	-245
AT1G77120	CANNTG	DR	-192	-187
AT1G77120	CANNTG	DR	-97	-92
AT1G10090	CANNTG	DR	-989	-984
AT1G10090	CANNTG	DR	-256	-251
AT1G10090	CANNTG	DR	-248	-243
AT1G10090	CANNTG	DR	-165	-160
AT1G19370	CATGTG	D	-513	-508
AT5G46230	CATGTG	R	-816	-811
AT5G46230	CATGTG	R	-403	-398
AT4G30290	CATGTG	R	-620	-615
AT4G30290	CATGTG	R	-137	-132
AT2G41100	CATGTG	D	-892	-887
AT2G41100	CATGTG	D	-475	-470
AT4G23180	CATGTG	D	-757	-752
AT5G15850	CATGTG	D	-383	-378
AT1G80130	CATGTG	D	-295	-290
AT3G18830	CATGTG	D	-864	-859
AT3G18830	CATGTG	D	-857	-852
AT3G18830	CATGTG	R	-428	-423
AT1G66880	CATGTG	D	-499	-494
AT1G66880	CATGTG	R	-161	-156
AT3G05500	CATGTG	D	-997	-992
AT3G05500	CATGTG	R	-546	-541
AT2G47990	CATGTG	D	-523	-518
AT2G47990	CATGTG	R	-372	-367
AT5G47880	CATGTG	D	-866	-861
AT5G47880	CATGTG	D	-526	-521
AT5G04790	CATGTG	R	-593	-588
AT3G07050	CATGTG	D	-910	-905
AT5G41810	CATGTG	D	-997	-992
AT5G41810	CATGTG	D	-872	-867
AT5G41810	CATGTG	R	-433	-428
AT1G42990	CATGTG	D	-731	-726
AT5G48240	CATGTG	D	-234	-229
AT5G48240	CATGTG	R	-440	-435
AT3G16810	CATGTG	D	-671	-666
AT4G38710	CATGTG	D	-922	-917
AT3G61640	CATGTG	R	-880	-875
AT3G61640	CATGTG	R	-470	-465
AT3G61640	CATGTG	R	-234	-229
AT3G17609	CATGTG	R	-483	-478
AT3G54500	CATGTG	R	-374	-369
AT1G70985	CATGTG	D	-811	-806
AT1G70985	CATGTG	R	-153	-148
AT2G44940	CATGTG	D	-438	-433
AT2G44940	CATGTG	R	-419	-414
AT2G44940	CATGTG	R	-236	-231
AT3G63010	CATGTG	R	-963	-958
AT3G63010	CATGTG	R	-561	-556
AT4G20170	CATGTG	R	-893	-888
AT2G30500	CATGTG	R	-724	-719
AT3G46930	CATGTG	D	-230	-225
AT1G10470	CATGTG	R	-705	-700
AT5G16830	CATGTG	R	-159	-154
AT1G02640	CATGTG	R	-696	-691
AT3G09350	CATGTG	R	-387	-382
AT4G38550	CATGTG	D	-601	-596
AT1G18210	CATGTG	D	-404	-399
AT1G64380	CATGTG	D	-283	-278
AT4G19200	CATGTG	R	-679	-674
AT4G25640	CATGTG	D	-801	-796
AT4G25640	CATGTG	D	-738	-733
AT4G25640	CATGTG	R	-911	-906
AT5G11740	CATGTG	D	-482	-477
AT2G34090	CATGTG	D	-334	-329
AT4G10040	CATGTG	D	-636	-631
AT3G14595	CATGTG	R	-136	-131
AT4G28720	CATGTG	R	-172	-167
AT4G16490	CATGTG	R	-284	-279
AT4G16515	CATGTG	R	-955	-950
AT2G45820	CATGTG	R	-803	-798
AT2G45820	CATGTG	R	-193	-188
AT2G33380	CATGTG	D	-957	-952
AT2G33380	CATGTG	D	-732	-727
AT5G01520	CATGTG	R	-614	-609
AT1G01520	CATGTG	R	-209	-204
AT5G66740	CATGTG	D	-180	-175
AT1G26665	CATGTG	R	-481	-476
AT4G33980	CATGTG	D	-487	-482
AT4G33980	CATGTG	D	-169	-164
AT2G46270	CATGTG	D	-211	-206
AT2G46270	CATGTG	R	-912	-907
AT1G18400	CATGTG	D	-914	-909
AT5G15190	CATGTG	R	-649	-644
AT5G15190	CATGTG	R	-84	-79
AT5G58070	CATGTG	D	-573	-568
AT1G67310	CATGTG	R	-115	-110
AT5G61530	CATGTG	D	-955	-950
AT5G61530	CATGTG	D	-142	-137
AT4G37790	CATGTG	D	-986	-981
AT4G37790	CATGTG	D	-723	-718
AT3G21560	CATGTG	R	-403	-398
AT4G20070	CATGTG	R	-280	-275
AT4G22780	CATGTG	D	-819	-814
AT4G22780	CATGTG	D	-788	-783
AT4G22780	CATGTG	D	-571	-566
AT4G22780	CATGTG	R	-573	-568
AT4G22780	CATGTG	R	-140	-135
AT5G56980	CATGTG	D	-221	-216
AT3G21670	CATGTG	D	-758	-753
AT3G21670	CATGTG	R	-587	-582
AT3G21670	CATGTG	R	-354	-349
AT3G21670	CATGTG	R	-188	-183
AT2G44200	CATGTG	D	-807	-802
AT1G64490	CATGTG	R	-734	-729
AT4G29440	CATGTG	D	-636	-631
AT4G29440	CATGTG	R	-347	-342
AT1G52280	CATGTG	D	-686	-681
AT1G52280	CATGTG	R	-808	-803
AT4G27720	CATGTG	D	-628	-623
AT4G34910	CATGTG	D	-435	-430
AT4G34910	CATGTG	R	-712	-707
AT5G65470	CATGTG	D	-391	-386
AT5G65470	CATGTG	D	-186	-181
AT4G20830	CATGTG	D	-606	-601
AT4G35510	CATGTG	D	-405	-400
AT5G17760	CATGTG	R	-961	-956
AT1G09780	CATGTG	D	-222	-217
AT1G70810	CATGTG	R	-741	-736
AT1G10090	CATGTG	R	-989	-984
AT1G10090	CATGTG	R	-165	-160
AT3G53000	CATGTG	R	-852	-847
AT1G19020	CATGTG	D	-961	-956
AT2G35290	CATGTG	D	-306	-301
AT4G20860	CATGTG	R	-752	-747
AT1G75860	CATGTG	D	-895	-890
AT1G75860	CATGTG	D	-59	-54
AT3G45970	CATGTG	R	-589	-584
AT5G50100	CATGTG	D	-963	-958
AT2G46620	CATGTG	D	-414	-409
AT5G26340	CATGTG	D	-188	-183
AT4G15770	CATGTG	R	-588	-583
AT1G33600	CATGTG	R	-99	-94
AT4G29190	CATGTG	R	-208	-203
AT4G28240	CATGTG	R	-385	-380
AT1G51380	CATGTG	D	-841	-836
AT1G51380	CATGTG	R	-843	-838
AT1G51380	CATGTG	R	-736	-731
AT3G51660	CATGTG	D	-757	-752
AT3G51660	CATGTG	D	-116	-111
AT3G51660	CATGTG	R	-549	-544
AT1G20070	CATGTG	R	-791	-786
AT5G20910	CATGTG	D	-510	-505
AT2G16990	CATGTG	D	-562	-557
AT2G16990	CATGTG	R	-639	-634
AT5G62360	CATGTG	D	-933	-928
AT5G62360	CATGTG	D	-485	-480
AT5G62360	CATGTG	R	-837	-832
AT5G62360	CATGTG	R	-213	-208
AT2G42530	CATGTG	D	-299	-294
AT1G52830	CATGTG	D	-265	-260
AT1G52830	CATGTG	D	-166	-161
AT1G52830	CATGTG	R	-404	-399
AT5G50720	CATGTG	D	-941	-936
AT2G29670	CATGTG	D	-529	-524
AT4G34250	CATGTG	R	-893	-888
AT4G34250	CATGTG	R	-455	-450
AT1G07180	CATGTG	R	-404	-399
AT3G01550	CATGTG	D	-292	-287
AT3G01550	CATGTG	R	-658	-653
AT3G01550	CATGTG	R	-405	-400
AT1G76240	CATGTG	D	-783	-778
AT2G42220	CATGTG	D	-985	-980
AT4G02850	CATGTG	D	-993	-988
AT4G02850	CATGTG	D	-215	-210
AT3G12490	CATGTG	D	-346	-341
AT1G10580	CATGTG	D	-585	-580
AT1G10580	CATGTG	D	-403	-398
AT1G10580	CATGTG	R	-405	-400
AT1G03850	CATGTG	R	-155	-150
AT3G15540	CATGTG	D	-758	-753
AT3G15540	CATGTG	D	-276	-271
AT3G15540	CATGTG	R	-443	-438
AT4G17110	CATGTG	R	-84	-79
AT3G59940	CATGTG	D	-804	-799
AT3G59940	CATGTG	R	-751	-746
AT1G13260	CATGTG	R	-551	-546
AT5G54490	CATGTG	R	-416	-411
AT2G40460	CATGTG	D	-998	-993
AT1G02340	CATGTG	D	-608	-603
AT4G23630	CATGTG	R	-313	-308
AT2G37570	CATGTG	R	-850	-845
AT4G34650	CATGTG	R	-80	-75
AT3G52470	CATGTG	R	-585	-580
AT1G62740	CATGTG	R	-564	-559
AT3G54820	CATGTG	R	-386	-381
AT4G26370	CATGTG	D	-486	-481
AT3G15080	CATGTG	D	-395	-390
AT3G15080	CATGTG	D	-210	-205
AT1G25550	CATGTG	D	-463	-458
AT1G18570	CATGTG	D	-464	-459
AT2G32100	CATGTG	D	-283	-278
AT4G23060	CATGTG	R	-367	-362
AT2G41040	CATGTG	D	-466	-461
AT2G41040	CATGTG	D	-249	-244
AT4G05520	CATGTG	R	-637	-632
AT2G31990	CATGTG	R	-355	-350
AT3G18100	CATGTG	D	-583	-578
AT3G18100	CATGTG	R	-880	-875
AT5G06000	CATGTG	D	-855	-850
AT5G25190	CATGTG	D	-916	-911
AT5G66400	CATGTG	R	-522	-517
AT1G73500	CATGTG	D	-816	-811
AT1G73500	CATGTG	R	-800	-795
AT1G69570	CATGTG	D	-226	-221
AT3G51895	CATGTG	D	-992	-987
AT3G21420	CATGTG	R	-327	-322
AT5G23850	CATGTG	D	-670	-665
AT2G25530	CATGTG	R	-534	-529
AT1G17380	CATGTG	R	-971	-966
AT1G17380	CATGTG	R	-145	-140
AT1G04240	CATGTG	D	-386	-381
AT1G04240	CATGTG	R	-388	-383
AT4G14560	CATGTG	R	-976	-971
AT4G14560	CATGTG	R	-914	-909
AT4G33666	CATGTG	D	-378	-373
AT4G33666	CATGTG	R	-795	-790
AT1G20823	CATGTG	D	-911	-906
AT5G06710	CATGTG	R	-198	-193
AT1G24575	CATGTG	D	-218	-213
AT1G24575	CATGTG	D	-116	-111
AT5G54910	CATGTG	R	-514	-509
AT5G06320	CATGTG	R	-486	-481
AT2G41640	CATGTG	R	-771	-766
AT5G52310	CATGTG	R	-377	-372
AT3G15760	CATGTG	D	-639	-634
AT3G15760	CATGTG	D	-308	-303
AT4G23540	CATGTG	D	-942	-937
AT4G23540	CATGTG	D	-693	-688
AT4G23540	CATGTG	D	-282	-277
AT3G08640	CATGTG	D	-425	-420
AT2G40610	CATGTG	D	-679	-674
AT2G40610	CATGTG	D	-621	-616
AT4G27030	CATGTG	D	-62	-57
AT4G26860	CATGTG	D	-174	-169
AT5G02020	CATGTG	D	-908	-903
AT5G02020	CATGTG	R	-407	-402
AT3G56290	CATGTG	R	-81	-76
AT3G52450	CATGTG	D	-540	-535
AT1G70900	CATGTG	D	-993	-988
AT1G70900	CATGTG	D	-878	-873
AT4G23750	CATGTG	D	-565	-560
AT1G09070	CATGTG	R	-314	-309
AT4G35985	CATGTG	D	-697	-692
AT5G64310	CATGTG	D	-450	-445
AT4G31140	CATGTG	R	-844	-839
AT3G09390	CATGTG	R	-108	-103
AT5G61600	CATGTG	D	-717	-712
AT5G61600	CATGTG	D	-596	-591
AT5G61600	CATGTG	R	-719	-714
AT5G61600	CATGTG	R	-293	-288
AT2G38820	CATGTG	R	-599	-594
AT3G28340	CATGTG	D	-997	-992
AT5G47060	CATGTG	D	-675	-670
AT1G77500	CATGTG	D	-844	-839
AT1G77500	CATGTG	D	-674	-669
AT1G77500	CATGTG	R	-822	-817
AT3G27350	CATGTG	D	-235	-230
AT3G27350	CATGTG	R	-237	-232
AT1G78510	CATGTG	D	-252	-247
AT1G78510	CATGTG	R	-527	-522
AT4G10120	CATGTG	R	-787	-782
AT1G02310	CATGTG	R	-955	-950
AT1G02310	CATGTG	R	-619	-614
AT5G20600	CATGTG	D	-961	-956
AT3G52870	CATGTG	D	-841	-836
AT3G52870	CATGTG	R	-985	-980
AT3G52870	CATGTG	R	-633	-628
AT3G03250	CATGTG	D	-610	-605
AT4G25630	CATGTG	R	-961	-956
AT4G25630	CATGTG	R	-109	-104
AT2G47260	CATGTG	R	-694	-689
AT1G32920	CATGTG	D	-371	-366
AT3G06070	CATGTG	D	-847	-842
AT3G06070	CATGTG	R	-165	-160
AT1G49230	CATGTG	R	-324	-319
AT4G18340	CATGTG	D	-394	-389
AT1G71970	CATGTG	R	-919	-914
AT1G32740	CATGTG	R	-530	-525
AT3G19610	CATGTG	R	-597	-592
AT1G75040	CATGTG	R	-313	-308
AT1G48100	CATGTG	R	-685	-680
AT4G02340	CATGTG	D	-904	-899
AT3G57490	CATGTG	R	-661	-656
AT1G72440	CATGTG	R	-371	-366
AT1G04250	CATGTG	D	-798	-793
AT1G04250	CATGTG	R	-142	-137
AT1G11660	CATGTG	D	-685	-680
AT5G36910	CATGTG	D	-650	-645
AT1G19180	CATGTG	D	-952	-947
AT2G35930	CATGTG	D	-849	-844
AT2G41010	CATGTG	R	-315	-310
AT4G26150	CATGTG	D	-931	-926
AT4G25500	CATGTG	D	-979	-974
AT4G30650	CCGAC	D	-80	-76
AT4G30650	CCGAC	R	-820	-816
AT4G30650	CCGAC	R	-208	-204
AT5G16200	CCGAC	D	-995	-991
AT5G20790	CCGAC	D	-999	-995
AT5G20790	CCGAC	D	-561	-557
AT5G20790	CCGAC	D	-499	-495
AT5G20790	CCGAC	D	-106	-102
AT5G20790	CCGAC	D	-55	-51
AT3G03640	CCGAC	D	-794	-790
AT3G03640	CCGAC	R	-457	-453
AT5G63370	CCGAC	D	-479	-475
AT5G63370	CCGAC	R	-838	-834
AT5G63370	CCGAC	R	-760	-756
AT3G50760	CCGAC	D	-179	-175
AT4G32280	CCGAC	D	-738	-734
AT4G32280	CCGAC	R	-718	-714
AT5G57110	CCGAC	D	-572	-568
AT4G02710	CCGAC	R	-276	-272
AT2G31390	CCGAC	R	-683	-679
AT4G32190	CCGAC	D	-397	-393
AT4G32190	CCGAC	D	-283	-279
AT1G65480	CCGAC	D	-145	-141
AT3G50340	CCGAC	D	-763	-759
AT3G50340	CCGAC	D	-514	-510
AT1G75370	CCGAC	D	-244	-240
AT1G13930	CCGAC	D	-732	-728
AT1G13930	CCGAC	D	-681	-677
AT2G43450	CCGAC	R	-217	-213
AT2G28550	CCGAC	R	-553	-549
AT4G27940	CCGAC	R	-910	-906
AT4G27940	CCGAC	R	-633	-629
AT3G01210	CCGAC	D	-577	-573
AT3G01210	CCGAC	R	-892	-888
AT4G17550	CCGAC	R	-397	-393
AT4G17550	CCGAC	R	-336	-332
AT3G59820	CCGAC	R	-931	-927
AT2G23840	CCGAC	R	-221	-217
AT3G55510	CCGAC	R	-320	-316
AT4G05410	CCGAC	D	-120	-116
AT4G05410	CCGAC	R	-807	-803
AT4G05410	CCGAC	R	-582	-578
AT4G05410	CCGAC	R	-578	-574
AT2G42270	CCGAC	D	-212	-208
AT2G42270	CCGAC	R	-253	-249
AT2G42270	CCGAC	R	-199	-195
AT5G17210	CCGAC	D	-142	-138
AT5G17210	CCGAC	R	-275	-271
AT1G74310	CCGAC	R	-454	-450
AT5G45630	CCGAC	D	-698	-694
AT1G68670	CCGAC	D	-223	-219
AT1G68670	CCGAC	R	-996	-992
AT3G19970	CCGAC	R	-757	-753
AT3G19970	CCGAC	R	-225	-221
AT5G55990	CCGAC	D	-673	-669
AT1G18870	CCGAC	R	-452	-448
AT1G10370	CCGAC	D	-704	-700
AT3G11670	CCGAC	D	-317	-313
AT3G11670	CCGAC	D	-192	-188
AT3G11670	CCGAC	R	-471	-467
AT1G67360	CCGAC	D	-452	-448
AT1G07450	CCGAC	R	-92	-88
AT1G21790	CCGAC	D	-168	-164
AT1G21790	CCGAC	R	-260	-256
AT4G32400	CCGAC	D	-497	-493
AT4G32400	CCGAC	R	-629	-625
AT4G32400	CCGAC	R	-248	-244
AT3G10530	CCGAC	R	-332	-328
AT3G10530	CCGAC	R	-97	-93
AT4G04940	CCGAC	D	-564	-560
AT4G04940	CCGAC	D	-512	-508
AT4G27380	CCGAC	D	-101	-97
AT4G27380	CCGAC	R	-555	-551
AT2G47830	CCGAC	D	-825	-821
AT2G47830	CCGAC	R	-937	-933
AT2G47830	CCGAC	R	-132	-128
AT5G46710	CCGAC	D	-781	-777
AT1G27100	CCGAC	D	-168	-164
AT1G65700	CCGAC	R	-513	-509
AT4G27410	CCGAC	R	-273	-269
AT2G42540	CCGAC	D	-443	-439
AT2G42540	CCGAC	D	-266	-262
AT2G42540	CCGAC	R	-506	-502
AT5G14760	CCGAC	R	-7	-3
AT1G23550	CCGAC	D	-732	-728
AT5G56630	CCGAC	D	-598	-594
AT4G37150	CCGAC	R	-232	-228
AT2G40400	CCGAC	D	-263	-259
AT2G27840	CCGAC	R	-894	-890
AT2G27840	CCGAC	R	-854	-850
AT1G65490	CCGAC	D	-654	-650
AT1G65490	CCGAC	D	-270	-266
AT3G24170	CCGAC	D	-786	-782
AT5G14370	CCGAC	R	-770	-766
AT3G53620	CCGAC	R	-357	-353
AT1G68500	CCGAC	R	-166	-162
AT4G15910	CCGAC	D	-579	-575
AT1G01420	CCGAC	D	-255	-251
AT3G17800	CCGAC	D	-172	-168
AT3G17800	CCGAC	D	-49	-45
AT3G62260	CCGAC	D	-426	-422
AT3G62260	CCGAC	D	-309	-305
AT4G28720	CCGAC	R	-431	-427
AT4G16490	CCGAC	D	-626	-622
AT1G20450	CCGAC	D	-278	-274
AT1G20450	CCGAC	D	-274	-270
AT1G20450	CCGAC	D	-270	-266
AT4G16515	CCGAC	D	-978	-974
AT4G16515	CCGAC	R	-846	-842
AT4G16515	CCGAC	R	-767	-763
AT4G16515	CCGAC	R	-471	-467
AT2G45820	CCGAC	D	-582	-578
AT2G45820	CCGAC	R	-263	-259
AT2G33380	CCGAC	R	-640	-636
AT2G33380	CCGAC	R	-533	-529
AT5G01520	CCGAC	R	-609	-605
AT5G01520	CCGAC	R	-106	-102
AT1G01520	CCGAC	R	-949	-945
AT5G66740	CCGAC	R	-370	-366
AT1G26665	CCGAC	R	-342	-338
AT4G33980	CCGAC	R	-232	-228
AT1G18400	CCGAC	D	-234	-230
AT5G15190	CCGAC	R	-737	-733
AT5G58070	CCGAC	D	-535	-531
AT5G58070	CCGAC	R	-841	-837
AT1G67310	CCGAC	D	-210	-206
AT1G67310	CCGAC	D	-79	-75
AT5G61530	CCGAC	D	-595	-591
AT4G29190	CCGAC	D	-356	-352
AT4G28240	CCGAC	D	-500	-496
AT1G51380	CCGAC	D	-74	-70
AT1G51380	CCGAC	R	-172	-168
AT3G51660	CCGAC	R	-946	-942
AT3G57760	CCGAC	D	-487	-483
AT1G20070	CCGAC	D	-768	-764
AT1G20070	CCGAC	D	-622	-618
AT5G20910	CCGAC	D	-161	-157
AT5G20910	CCGAC	D	-157	-153
AT2G16990	CCGAC	R	-238	-234
AT2G16990	CCGAC	R	-25	-21
AT5G62360	CCGAC	D	-385	-381
AT2G42530	CCGAC	D	-265	-261
AT2G42530	CCGAC	R	-825	-821
AT1G52830	CCGAC	D	-258	-254
AT5G50720	CCGAC	D	-367	-363
AT5G50720	CCGAC	D	-290	-286
AT5G50720	CCGAC	R	-336	-332
AT2G29670	CCGAC	R	-522	-518
AT4G34250	CCGAC	R	-580	-576
AT2G27830	CCGAC	D	-22	-18
AT1G07180	CCGAC	D	-446	-442
AT3G01550	CCGAC	R	-303	-299
AT3G01550	CCGAC	R	-79	-75
AT1G76240	CCGAC	R	-363	-359
AT2G42220	CCGAC	D	-651	-647
AT4G02850	CCGAC	R	-796	-792
AT3G12490	CCGAC	D	-839	-835
AT3G12490	CCGAC	D	-390	-386
AT2G21660	CCGAC	D	-143	-139
AT1G10580	CCGAC	R	-529	-525
AT1G03850	CCGAC	D	-315	-311
AT3G15540	CCGAC	D	-269	-265
AT4G17110	CCGAC	R	-443	-439
AT4G17110	CCGAC	R	-241	-237
AT3G59940	CCGAC	D	-455	-451
AT5G54490	CCGAC	D	-381	-377
AT2G40460	CCGAC	R	-654	-650
AT1G02340	CCGAC	R	-210	-206
AT4G23630	CCGAC	D	-594	-590
AT2G37570	CCGAC	R	-467	-463
AT4G34650	CCGAC	R	-332	-328
AT3G52470	CCGAC	D	-869	-865
AT3G52470	CCGAC	D	-775	-771
AT1G62740	CCGAC	R	-249	-245
AT1G62740	CCGAC	R	-222	-218
AT3G54820	CCGAC	D	-893	-889
AT3G54820	CCGAC	D	-111	-107
AT3G54820	CCGAC	R	-482	-478
AT3G54820	CCGAC	R	-254	-250
AT4G26370	CCGAC	R	-696	-692
AT4G13850	CCGAC	D	-579	-575
AT3G15080	CCGAC	R	-996	-992
AT1G25550	CCGAC	D	-177	-173
AT2G32100	CCGAC	R	-843	-839
AT4G23060	CCGAC	D	-632	-628
AT2G41040	CCGAC	D	-818	-814
AT4G05520	CCGAC	R	-220	-216
AT2G31990	CCGAC	R	-555	-551
AT3G18100	CCGAC	D	-588	-584
AT3G18100	CCGAC	D	-199	-195
AT5G06000	CCGAC	D	-493	-489
AT5G25190	CCGAC	D	-433	-429
AT5G66400	CCGAC	D	-631	-627
AT5G66400	CCGAC	D	-206	-202
AT1G73500	CCGAC	R	-456	-452
AT3G13310	CCGAC	R	-430	-426
AT1G69570	CCGAC	D	-334	-330
AT5G15950	CCGAC	R	-910	-906
AT3G51895	CCGAC	D	-866	-862
AT3G51895	CCGAC	R	-494	-490
AT3G21420	CCGAC	D	-748	-744
AT5G23850	CCGAC	R	-827	-823
AT2G25530	CCGAC	D	-559	-555
AT2G25530	CCGAC	R	-965	-961
AT1G17380	CCGAC	R	-711	-707
AT1G04240	CCGAC	D	-219	-215
AT1G20440	CCGAC	D	-268	-264
AT4G14560	CCGAC	D	-222	-218
AT4G33666	CCGAC	R	-174	-170
AT1G20823	CCGAC	D	-162	-158
AT5G06710	CCGAC	R	-483	-479
AT5G57150	CCGAC	R	-8	-4
AT1G24575	CCGAC	D	-535	-531
AT5G54910	CCGAC	D	-661	-657
AT5G06320	CCGAC	D	-200	-196
AT5G52310	CCGAC	D	-352	-348
AT5G52310	CCGAC	D	-302	-298
AT5G52310	CCGAC	D	-245	-241
AT5G52310	CCGAC	D	-208	-204
AT3G15760	CCGAC	D	-453	-449
AT3G15760	CCGAC	R	-32	-28
AT4G23540	CCGAC	D	-642	-638
AT4G23540	CCGAC	D	-8	-4
AT4G27030	CCGAC	R	-563	-559
AT4G26860	CCGAC	D	-989	-985
AT4G26860	CCGAC	D	-886	-882
AT5G02020	CCGAC	D	-895	-891
AT5G02020	CCGAC	D	-834	-830
AT5G02020	CCGAC	D	-218	-214
AT4G36010	CCGAC	D	-442	-438
AT4G36010	CCGAC	D	-266	-262
AT4G36010	CCGAC	D	-226	-222
AT3G56290	CCGAC	D	-634	-630
AT3G52450	CCGAC	R	-746	-742
AT1G70900	CCGAC	D	-869	-865
AT1G70900	CCGAC	D	-707	-703
AT1G09070	CCGAC	D	-120	-116
AT4G35985	CCGAC	D	-172	-168
AT5G64310	CCGAC	R	-192	-188
AT3G09390	CCGAC	D	-191	-187
AT1G27630	CCWWWWWWGG	DR	-835	-826
AT5G60860	CCWWWWWWGG	DR	-220	-211
AT2G36930	CCWWWWWWGG	DR	-206	-197
AT2G39920	CCWWWWWWGG	DR	-413	-404
AT1G54410	CCWWWWWWGG	DR	-405	-396
AT5G22740	CCWWWWWWGG	DR	-646	-637
AT5G10780	CCWWWWWWGG	DR	-633	-624
AT3G18440	CCWWWWWWGG	DR	-510	-501
AT1G64105	CCWWWWWWGG	DR	-195	-186
AT4G30270	CCWWWWWWGG	DR	-866	-857
AT3G06410	CCWWWWWWGG	DR	-672	-663
AT5G62150	CCWWWWWWGG	DR	-302	-293
AT5G55180	CCWWWWWWGG	DR	-377	-368
AT5G41600	CCWWWWWWGG	DR	-340	-331
AT5G62350	GTGGNCCC	D	-625	-618
AT3G15730	GTGGNCCC	D	-564	-557
AT3G54400	GTGGNCCC	D	-209	-202
AT2G43450	NGAANNTTCN	DR	-295	-286
AT1G01060	NGAANNTTCN	DR	-963	-954
AT4G27940	NGAANNTTCN	DR	-778	-769
AT4G27940	NGAANNTTCN	DR	-681	-672
AT4G27940	NGAANNTTCN	DR	-488	-479
AT4G27940	NGAANNTTCN	DR	-312	-303
AT4G17550	NGAANNTTCN	DR	-496	-487
AT2G23840	NGAANNTTCN	DR	-451	-442
AT3G55510	NGAANNTTCN	DR	-711	-702
AT4G05410	NGAANNTTCN	DR	-708	-699
AT2G42270	NGAANNTTCN	DR	-819	-810
AT5G17210	NGAANNTTCN	DR	-943	-934
AT1G74310	NGAANNTTCN	DR	-479	-470
AT1G68670	NGAANNTTCN	DR	-893	-884
AT1G68670	NGAANNTTCN	DR	-328	-319
AT3G19970	NGAANNTTCN	DR	-618	-609
AT3G19970	NGAANNTTCN	DR	-194	-185
AT1G10370	NGAANNTTCN	DR	-749	-740
AT1G67360	NGAANNTTCN	DR	-867	-858
AT1G67360	NGAANNTTCN	DR	-131	-122
AT3G10530	NGAANNTTCN	DR	-184	-175
AT4G04940	NGAANNTTCN	DR	-166	-157
AT4G27380	NGAANNTTCN	DR	-699	-690
AT5G46710	NGAANNTTCN	DR	-289	-280
AT1G27100	NGAANNTTCN	DR	-252	-243
AT1G27100	NGAANNTTCN	DR	-204	-195
AT1G65700	NGAANNTTCN	DR	-764	-755
AT2G47180	NGAANNTTCN	DR	-202	-193
AT5G14760	NGAANNTTCN	DR	-220	-211
AT1G23550	NGAANNTTCN	DR	-710	-701
AT1G21460	NGAANNTTCN	DR	-778	-769
AT5G56630	NGAANNTTCN	DR	-548	-539
AT5G56630	NGAANNTTCN	DR	-171	-162
AT4G37150	NGAANNTTCN	DR	-209	-200
AT2G40400	NGAANNTTCN	DR	-699	-690
AT4G14690	NGAANNTTCN	DR	-882	-873
AT3G24170	NGAANNTTCN	DR	-976	-967
AT1G07010	NGAANNTTCN	DR	-309	-300
AT3G46600	NGAANNTTCN	DR	-194	-185
AT3G46600	NGAANNTTCN	DR	-92	-83
AT3G17800	NGAANNTTCN	DR	-409	-400
AT3G62260	NGAANNTTCN	DR	-547	-538
AT3G62260	NGAANNTTCN	DR	-193	-184
AT5G65140	NGAANNTTCN	DR	-990	-981
AT1G01520	NGAANNTTCN	DR	-969	-960
AT2G46270	NGAANNTTCN	DR	-958	-949
AT1G18400	NGAANNTTCN	DR	-634	-625
AT1G18400	NGAANNTTCN	DR	-218	-209
AT4G37790	NGAANNTTCN	DR	-275	-266
AT4G37790	NGAANNTTCN	DR	-11	-2
AT3G21560	NGAANNTTCN	DR	-448	-439
AT3G21560	NGAANNTTCN	DR	-420	-411
AT4G20070	NGAANNTTCN	DR	-840	-831
AT3G24500	NGAANNTTCN	DR	-889	-880
AT3G24500	NGAANNTTCN	DR	-176	-167
AT1G74930	NGAANNTTCN	DR	-641	-632
AT3G49940	NGAANNTTCN	DR	-666	-657
AT3G21890	NGAANNTTCN	DR	-755	-746
AT5G54130	NGAANNTTCN	DR	-427	-418
AT2G16500	NGAANNTTCN	DR	-826	-817
AT2G16500	NGAANNTTCN	DR	-462	-453
AT2G16500	NGAANNTTCN	DR	-389	-380
AT2G16500	NGAANNTTCN	DR	-361	-352
AT2G16500	NGAANNTTCN	DR	-303	-294
AT1G73630	NGAANNTTCN	DR	-705	-696
AT4G24700	NGAANNTTCN	DR	-632	-623
AT4G25340	NGAANNTTCN	DR	-124	-115
AT3G27550	NGAANNTTCN	DR	-724	-715
AT3G10020	NGAANNTTCN	DR	-205	-196
AT3G10020	NGAANNTTCN	DR	-165	-156
AT5G24210	NGAANNTTCN	DR	-673	-664
AT5G24210	NGAANNTTCN	DR	-657	-648
AT5G52640	NGAANNTTCN	DR	-338	-329
AT5G52640	NGAANNTTCN	DR	-281	-272
AT2G24240	NGAANNTTCN	DR	-716	-707
AT2G24240	NGAANNTTCN	DR	-360	-351
AT5G54270	NGAANNTTCN	DR	-641	-632
AT2G46600	NGAANNTTCN	DR	-344	-335
AT2G46600	NGAANNTTCN	DR	-257	-248
AT4G05150	NGAANNTTCN	DR	-35	-26
AT2G43535	NGAANNTTCN	DR	-384	-375
AT1G09240	NGAANNTTCN	DR	-383	-374
AT2G21320	NGAANNTTCN	DR	-661	-652
AT1G76650	NGAANNTTCN	DR	-818	-809
AT1G76650	NGAANNTTCN	DR	-369	-360
AT3G05890	NGAANNTTCN	DR	-873	-864
AT4G34150	NGAANNTTCN	DR	-580	-571
AT1G67470	NGAANNTTCN	DR	-618	-609
AT1G67470	NGAANNTTCN	DR	-118	-109
AT3G46620	NGAANNTTCN	DR	-874	-865
AT3G46620	NGAANNTTCN	DR	-276	-267
AT5G59550	NGAANNTTCN	DR	-280	-271
AT2G21130	NGAANNTTCN	DR	-974	-965
AT2G21130	NGAANNTTCN	DR	-724	-715
AT2G21130	NGAANNTTCN	DR	-428	-419
AT5G41670	NGAANNTTCN	DR	-990	-981
AT5G41670	NGAANNTTCN	DR	-801	-792
AT4G37260	NGAANNTTCN	DR	-709	-700
AT1G13260	NGAANNTTCN	DR	-328	-319
AT5G54490	NGAANNTTCN	DR	-730	-721
AT5G54490	NGAANNTTCN	DR	-709	-700
AT5G54490	NGAANNTTCN	DR	-344	-335
AT5G54490	NGAANNTTCN	DR	-290	-281
AT2G40460	NGAANNTTCN	DR	-445	-436
AT4G23630	NGAANNTTCN	DR	-465	-456
AT3G52470	NGAANNTTCN	DR	-486	-477
AT4G13850	NGAANNTTCN	DR	-779	-770
AT3G15080	NGAANNTTCN	DR	-573	-564
AT1G25550	NGAANNTTCN	DR	-656	-647
AT1G25550	NGAANNTTCN	DR	-300	-291
AT1G25550	NGAANNTTCN	DR	-206	-197
AT1G18570	NGAANNTTCN	DR	-955	-946
AT4G23060	NGAANNTTCN	DR	-211	-202
AT4G05520	NGAANNTTCN	DR	-262	-253
AT2G31990	NGAANNTTCN	DR	-197	-188
AT5G06000	NGAANNTTCN	DR	-509	-500
AT5G25190	NGAANNTTCN	DR	-891	-882
AT1G73500	NGAANNTTCN	DR	-716	-707
AT1G73500	NGAANNTTCN	DR	-502	-493
AT3G13310	NGAANNTTCN	DR	-619	-610
AT3G21420	NGAANNTTCN	DR	-802	-793
AT3G21420	NGAANNTTCN	DR	-589	-580
AT5G23850	NGAANNTTCN	DR	-11	-2
AT1G17380	NGAANNTTCN	DR	-967	-958
AT1G17380	NGAANNTTCN	DR	-431	-422
AT1G04240	NGAANNTTCN	DR	-456	-447
AT1G20440	NGAANNTTCN	DR	-781	-772
AT4G33666	NGAANNTTCN	DR	-144	-135
AT1G20823	NGAANNTTCN	DR	-941	-932
AT1G20823	NGAANNTTCN	DR	-645	-636
AT5G57150	NGAANNTTCN	DR	-919	-910
AT5G06320	NGAANNTTCN	DR	-573	-564
AT2G41640	NGAANNTTCN	DR	-472	-463
AT2G41640	NGAANNTTCN	DR	-81	-72
AT5G52310	NGAANNTTCN	DR	-917	-908
AT5G52310	NGAANNTTCN	DR	-623	-614
AT3G15760	NGAANNTTCN	DR	-845	-836
AT3G15760	NGAANNTTCN	DR	-24	-15
AT4G23540	NGAANNTTCN	DR	-994	-985
AT4G23540	NGAANNTTCN	DR	-396	-387
AT3G08640	NGAANNTTCN	DR	-336	-327
AT5G61600	NGAANNTTCN	DR	-462	-453
AT5G47060	NGAANNTTCN	DR	-336	-327
AT1G77500	NGAANNTTCN	DR	-310	-301
AT1G77500	NGAANNTTCN	DR	-178	-169
AT4G10120	NGAANNTTCN	DR	-373	-364
AT1G02310	NGAANNTTCN	DR	-759	-750
AT4G25630	NGAANNTTCN	DR	-417	-408
AT2G47260	NGAANNTTCN	DR	-755	-746
AT1G32920	NGAANNTTCN	DR	-610	-601
AT1G32920	NGAANNTTCN	DR	-438	-429
AT1G32920	NGAANNTTCN	DR	-39	-30
AT3G06070	NGAANNTTCN	DR	-92	-83
AT1G49230	NGAANNTTCN	DR	-407	-398
AT4G18340	NGAANNTTCN	DR	-554	-545
AT1G71970	NGAANNTTCN	DR	-424	-415
AT1G32740	NGAANNTTCN	DR	-944	-935
AT1G75040	NGAANNTTCN	DR	-181	-172
AT1G48100	NGAANNTTCN	DR	-463	-454
AT4G02340	NGAANNTTCN	DR	-715	-706
AT1G72440	NGAANNTTCN	DR	-335	-326
AT1G04250	NGAANNTTCN	DR	-774	-765
AT1G11660	NGAANNTTCN	DR	-468	-459
AT1G11660	NGAANNTTCN	DR	-311	-302
AT1G07010	NTCNNGAAN	D	-767	-759
AT1G07010	NTCNNGAAN	R	-768	-760
AT1G16280	NTCNNGAAN	D	-475	-467
AT1G16280	NTCNNGAAN	D	-95	-87
AT1G16280	NTCNNGAAN	R	-476	-468
AT2G43450	NTTCNNGAAN	DR	-399	-390
AT4G15430	NTTCNNGAAN	DR	-229	-220
AT3G01210	NTTCNNGAAN	DR	-324	-315
AT3G01210	NTTCNNGAAN	DR	-72	-63
AT3G59820	NTTCNNGAAN	DR	-199	-190
AT4G05410	NTTCNNGAAN	DR	-164	-155
AT2G42270	NTTCNNGAAN	DR	-933	-924
AT2G42270	NTTCNNGAAN	DR	-780	-771
AT1G18870	NTTCNNGAAN	DR	-410	-401
AT1G10370	NTTCNNGAAN	DR	-927	-918
AT3G11670	NTTCNNGAAN	DR	-946	-937
AT3G11670	NTTCNNGAAN	DR	-164	-155
AT1G67360	NTTCNNGAAN	DR	-303	-294
AT1G07450	NTTCNNGAAN	DR	-666	-657
AT1G21790	NTTCNNGAAN	DR	-791	-782
AT4G32400	NTTCNNGAAN	DR	-215	-206
AT4G27380	NTTCNNGAAN	DR	-360	-351
AT2G47830	NTTCNNGAAN	DR	-317	-308
AT1G27100	NTTCNNGAAN	DR	-568	-559
AT4G27410	NTTCNNGAAN	DR	-610	-601
AT2G47180	NTTCNNGAAN	DR	-207	-198
AT5G14760	NTTCNNGAAN	DR	-284	-275
AT5G56630	NTTCNNGAAN	DR	-885	-876
AT5G56630	NTTCNNGAAN	DR	-404	-395
AT2G40400	NTTCNNGAAN	DR	-645	-636
AT2G40400	NTTCNNGAAN	DR	-612	-603
AT2G27840	NTTCNNGAAN	DR	-785	-776
AT3G24170	NTTCNNGAAN	DR	-971	-962
AT1G68500	NTTCNNGAAN	DR	-507	-498
AT4G15910	NTTCNNGAAN	DR	-383	-374
AT1G01420	NTTCNNGAAN	DR	-779	-770
AT3G52740	NTTCNNGAAN	DR	-718	-709
AT5G66740	NTTCNNGAAN	DR	-735	-726
AT1G26665	NTTCNNGAAN	DR	-786	-777
AT4G33980	NTTCNNGAAN	DR	-572	-563
AT3G15560	NTTCNNGAAN	DR	-157	-148
AT3G28270	NTTCNNGAAN	DR	-941	-932
AT3G24500	NTTCNNGAAN	DR	-388	-379
AT1G74930	NTTCNNGAAN	DR	-398	-389
AT1G60590	NTTCNNGAAN	DR	-977	-968
AT3G21890	NTTCNNGAAN	DR	-668	-659
AT5G54130	NTTCNNGAAN	DR	-798	-789
AT5G54130	NTTCNNGAAN	DR	-728	-719
AT2G16500	NTTCNNGAAN	DR	-655	-646
AT1G73630	NTTCNNGAAN	DR	-710	-701
AT2G12550	NTTCNNGAAN	DR	-145	-136
AT2G12550	NTTCNNGAAN	DR	-32	-23
AT5G06550	NTTCNNGAAN	DR	-669	-660
AT4G25340	NTTCNNGAAN	DR	-119	-110
AT3G52180	NTTCNNGAAN	DR	-787	-778
AT3G52180	NTTCNNGAAN	DR	-381	-372
AT3G48250	NTTCNNGAAN	DR	-952	-943
AT3G48250	NTTCNNGAAN	DR	-394	-385
AT3G48250	NTTCNNGAAN	DR	-108	-99
AT3G10020	NTTCNNGAAN	DR	-689	-680
AT5G52640	NTTCNNGAAN	DR	-276	-267
AT4G05150	NTTCNNGAAN	DR	-40	-31
AT1G76650	NTTCNNGAAN	DR	-150	-141
AT1G51700	NTTCNNGAAN	DR	-846	-837
AT3G05890	NTTCNNGAAN	DR	-917	-908
AT3G12860	NTTCNNGAAN	DR	-871	-862
AT1G21910	NTTCNNGAAN	DR	-797	-788
AT4G34150	NTTCNNGAAN	DR	-153	-144
AT2G21130	NTTCNNGAAN	DR	-172	-163
AT4G26080	NTTCNNGAAN	DR	-578	-569
AT3G18600	NTTCNNGAAN	DR	-774	-765
AT3G18600	NTTCNNGAAN	DR	-683	-674
AT3G59940	NTTCNNGAAN	DR	-739	-730
AT1G13260	NTTCNNGAAN	DR	-392	-383
AT2G37570	NTTCNNGAAN	DR	-806	-797
AT4G34650	NTTCNNGAAN	DR	-993	-984
AT4G34650	NTTCNNGAAN	DR	-602	-593
AT1G62740	NTTCNNGAAN	DR	-676	-667
AT1G62740	NTTCNNGAAN	DR	-50	-41
AT3G54820	NTTCNNGAAN	DR	-629	-620
AT4G26370	NTTCNNGAAN	DR	-396	-387
AT2G32100	NTTCNNGAAN	DR	-226	-217
AT4G05520	NTTCNNGAAN	DR	-848	-839
AT3G18100	NTTCNNGAAN	DR	-857	-848
AT5G06000	NTTCNNGAAN	DR	-683	-674
AT5G66400	NTTCNNGAAN	DR	-806	-797
AT3G13310	NTTCNNGAAN	DR	-996	-987
AT3G13310	NTTCNNGAAN	DR	-667	-658
AT3G51895	NTTCNNGAAN	DR	-800	-791
AT3G51895	NTTCNNGAAN	DR	-564	-555
AT3G51895	NTTCNNGAAN	DR	-334	-325
AT3G51895	NTTCNNGAAN	DR	-205	-196
AT3G21420	NTTCNNGAAN	DR	-797	-788
AT2G25530	NTTCNNGAAN	DR	-870	-861
AT2G25530	NTTCNNGAAN	DR	-306	-297
AT1G20440	NTTCNNGAAN	DR	-264	-255
AT1G20440	NTTCNNGAAN	DR	-235	-226
AT4G14560	NTTCNNGAAN	DR	-623	-614
AT4G14560	NTTCNNGAAN	DR	-486	-477
AT4G14560	NTTCNNGAAN	DR	-50	-41
AT4G33666	NTTCNNGAAN	DR	-604	-595
AT5G06710	NTTCNNGAAN	DR	-932	-923
AT1G24575	NTTCNNGAAN	DR	-341	-332
AT5G54910	NTTCNNGAAN	DR	-285	-276
AT5G06320	NTTCNNGAAN	DR	-380	-371
AT3G15760	NTTCNNGAAN	DR	-951	-942
AT4G23540	NTTCNNGAAN	DR	-802	-793
AT5G61600	NTTCNNGAAN	DR	-613	-604
AT2G38820	NTTCNNGAAN	DR	-877	-868
AT2G38820	NTTCNNGAAN	DR	-408	-399
AT3G28340	NTTCNNGAAN	DR	-255	-246
AT3G28340	NTTCNNGAAN	DR	-88	-79
AT3G27350	NTTCNNGAAN	DR	-533	-524
AT5G20600	NTTCNNGAAN	DR	-877	-868
AT5G20600	NTTCNNGAAN	DR	-639	-630
AT3G03250	NTTCNNGAAN	DR	-994	-985
AT3G03250	NTTCNNGAAN	DR	-879	-870
AT1G32920	NTTCNNGAAN	DR	-443	-434
AT3G12150	NTTCNNGAAN	DR	-774	-765
AT1G75040	NTTCNNGAAN	DR	-826	-817
AT3G57490	NTTCNNGAAN	DR	-260	-251
AT1G11660	NTTCNNGAAN	DR	-493	-484
AT5G49280	TGACGTGG	R	-796	-789
AT3G02380	TGACGTGG	R	-345	-338
AT5G09440	TGACGTGG	R	-219	-212
AT1G07870	TGACGTGG	R	-497	-490
AT5G64840	TGACGTGG	D	-811	-804
AT4G21940	TGACGTGG	D	-583	-576
AT5G02810	TGACGTGG	D	-654	-647
AT5G02810	TGACGTGG	R	-700	-693
AT1G29395	TGACGTGG	D	-243	-236
AT2G28720	TGACGTGG	R	-287	-280
AT2G28720	TGACGTGG	R	-144	-137
AT3G61260	TGACGTGG	R	-369	-362
AT4G37470	TGACGTGG	R	-801	-794
AT4G37470	TGACGTGG	R	-291	-284
AT1G53400	TGACGTGG	D	-424	-417
AT2G41190	TGACGTGG	R	-319	-312
AT2G25625	TGACGTGG	D	-450	-443
AT1G20696	TGACGTGG	D	-455	-448
AT1G69830	TGACGTGG	D	-225	-218
AT3G46460	TGACGTGG	D	-877	-870
AT1G48370	TGACGTGG	R	-280	-273
AT4G38400	TGACGTGG	R	-367	-360
AT5G22290	TGACGTGG	D	-241	-234
AT5G53590	TGACGTGG	R	-444	-437
AT2G34090	TGACGTGG	D	-833	-826
AT1G29390	TGACGTGG	D	-254	-247
AT4G32030	TGACGTGG	R	-688	-681
AT5G02820	TGACGTGG	D	-504	-497
AT5G02820	TGACGTGG	R	-550	-543
AT4G28720	TGACGTGG	R	-588	-581
AT2G45820	TGACGTGG	D	-292	-285
AT2G45820	TGACGTGG	R	-677	-670
AT5G66740	TGACGTGG	D	-492	-485
AT1G26665	TGACGTGG	R	-386	-379
AT4G33980	TGACGTGG	D	-206	-199
AT2G46270	TGACGTGG	D	-678	-671
AT4G37790	TGACGTGG	R	-454	-447
AT3G21560	TGACGTGG	R	-296	-289
AT4G20070	TGACGTGG	R	-225	-218
AT5G64260	TGACGTGG	R	-227	-220
AT1G10090	TGACGTGG	R	-995	-988
AT1G63880	TGACGTGG	D	-621	-614
AT2G42150	TGACGTGG	D	-796	-789
AT1G07010	TTTGACY	R	-827	-821
AT1G16280	TTTGACY	D	-355	-349
AT1G16280	TTTGACY	R	-701	-695
AT3G46600	TTTGACY	D	-354	-348
AT3G46600	TTTGACY	R	-363	-357
AT3G17800	TTTGACY	D	-678	-672
AT3G62260	TTTGACY	R	-857	-851
AT4G33980	TTTGACY	D	-981	-975
AT4G33980	TTTGACY	R	-415	-409
AT1G18400	TTTGACY	D	-420	-414
AT5G15190	TTTGACY	R	-297	-291
AT5G58070	TTTGACY	R	-279	-273
AT1G67310	TTTGACY	D	-439	-433
AT1G67310	TTTGACY	R	-177	-171
AT1G67310	TTTGACY	R	-170	-164
AT5G61530	TTTGACY	R	-812	-806
AT2G36390	TTTGACY	R	-409	-403
AT5G64260	TTTGACY	R	-664	-658
AT5G63790	TTTGACY	D	-847	-841
AT2G01150	TTTGACY	D	-317	-311
AT2G21320	TTTGACY	R	-368	-362
AT1G76650	TTTGACY	D	-901	-895
AT1G76650	TTTGACY	R	-449	-443
AT1G51700	TTTGACY	D	-866	-860
AT1G51700	TTTGACY	D	-595	-589
AT3G05890	TTTGACY	R	-977	-971
AT3G12860	TTTGACY	R	-724	-718
AT1G21910	TTTGACY	D	-233	-227
AT4G34150	TTTGACY	R	-191	-185
AT1G67470	TTTGACY	D	-231	-225
AT1G67470	TTTGACY	R	-259	-253
AT3G46620	TTTGACY	R	-651	-645
AT3G46620	TTTGACY	R	-427	-421
AT3G46620	TTTGACY	R	-241	-235
AT3G46620	TTTGACY	R	-162	-156
AT5G59550	TTTGACY	R	-243	-237
AT5G59550	TTTGACY	R	-184	-178
AT2G21130	TTTGACY	R	-196	-190
AT5G41670	TTTGACY	R	-904	-898
AT4G37260	TTTGACY	D	-447	-441
AT4G37260	TTTGACY	R	-435	-429
AT4G14560	TTTGACY	D	-371	-365
AT4G33666	TTTGACY	R	-201	-195
AT1G20823	TTTGACY	R	-681	-675
AT1G20823	TTTGACY	R	-418	-412
AT5G06710	TTTGACY	D	-328	-322
AT5G06710	TTTGACY	R	-983	-977
AT5G57150	TTTGACY	D	-720	-714
AT1G24575	TTTGACY	D	-570	-564
AT5G54910	TTTGACY	R	-785	-779
AT5G06320	TTTGACY	D	-187	-181
AT5G06320	TTTGACY	R	-339	-333
AT2G41640	TTTGACY	D	-384	-378
AT2G41640	TTTGACY	D	-378	-372
AT5G52310	TTTGACY	D	-641	-635
AT3G15760	TTTGACY	R	-534	-528
AT4G23540	TTTGACY	D	-745	-739
AT3G08640	TTTGACY	R	-861	-855
AT2G40610	TTTGACY	R	-249	-243
AT4G27030	TTTGACY	R	-400	-394
AT4G26860	TTTGACY	D	-746	-740
AT5G02020	TTTGACY	D	-965	-959
AT5G02020	TTTGACY	R	-991	-985
AT3G56290	TTTGACY	D	-417	-411
AT3G52450	TTTGACY	D	-210	-204
AT3G52450	TTTGACY	R	-323	-317
AT1G70900	TTTGACY	R	-677	-671
AT4G23750	TTTGACY	R	-28	-22
AT1G09070	TTTGACY	R	-289	-283
AT4G35985	TTTGACY	R	-958	-952
AT4G35985	TTTGACY	R	-232	-226
AT5G64310	TTTGACY	R	-273	-267
AT3G09390	TTTGACY	D	-667	-661
AT3G19610	TTTGACY	R	-883	-877
AT3G19610	TTTGACY	R	-367	-361
AT3G19610	TTTGACY	R	-354	-348
AT3G12150	TTTGACY	R	-150	-144
AT1G75040	TTTGACY	R	-250	-244
AT1G48100	TTTGACY	R	-315	-309
[truncated: 4,827 more rows]
