# Supplementary material for: Putative cold acclimation pathways in Arabidopsis thaliana identified by a combined analysis of mRNA co-expression patterns, promoter motifs and transcription factors
Source: BMC Genomics. 2007 Sep 2;8:304. doi: 10.1186/1471-2164-8-304 (PMC2001198; doi:10.1186/1471-2164-8-304)
Supplement: Additional file 4 — Promoter analysis of the down-regulated genes. This data shows the locations of motifs found in the promoter region of the down-regulated genes. [file 1471-2164-8-304-S4.xls]

## Sheet: Sheet1
Genea	Motifb	Strandc	Motif Startd	Motif Ende
AT3G20680	R	AAMAATCT	-857	-850
AT3G20680	R	AAMAATCT	-619	-612
AT3G53100	R	AAMAATCT	-772	-765
AT3G16120	D	AAMAATCT	-886	-879
AT1G18485	D	AAMAATCT	-82	-75
AT1G24020	R	AAMAATCT	-398	-391
AT3G16250	D	AAMAATCT	-604	-597
AT3G16250	D	AAMAATCT	-304	-297
AT4G29200	R	AAMAATCT	-874	-867
AT5G03350	R	AAMAATCT	-706	-699
AT5G25120	D	AAMAATCT	-289	-282
AT3G22540	R	AAMAATCT	-620	-613
AT5G65040	R	AAMAATCT	-576	-569
AT1G14200	R	AAMAATCT	-88	-81
AT4G01460	R	AAMAATCT	-73	-66
AT1G13090	R	AAMAATCT	-802	-795
AT1G13090	R	AAMAATCT	-422	-415
AT1G13090	R	AAMAATCT	-83	-76
AT1G68585	R	AAMAATCT	-98	-91
AT5G47500	D	AAMAATCT	-961	-954
AT1G24440	R	AAMAATCT	-817	-810
AT2G17970	D	AAMAATCT	-972	-965
AT2G17970	R	AAMAATCT	-407	-400
AT4G27710	D	AAMAATCT	-719	-712
AT3G24770	R	AAMAATCT	-988	-981
AT3G24770	R	AAMAATCT	-501	-494
AT3G21750	D	AAMAATCT	-374	-367
AT5G37680	D	AAMAATCT	-540	-533
AT4G03070	D	AAMAATCT	-628	-621
AT4G03070	D	AAMAATCT	-216	-209
AT1G14340	R	AAMAATCT	-683	-676
AT4G10060	D	AAMAATCT	-822	-815
AT2G21530	D	AAMAATCT	-225	-218
AT5G63780	D	AAMAATCT	-620	-613
AT2G31790	R	AAMAATCT	-800	-793
AT2G22330	R	AAMAATCT	-994	-987
AT2G22330	R	AAMAATCT	-859	-852
AT1G76530	D	AAMAATCT	-821	-814
AT1G76530	R	AAMAATCT	-738	-731
AT5G27360	D	AAMAATCT	-348	-341
AT1G67830	D	AAMAATCT	-456	-449
AT1G78890	R	AAMAATCT	-724	-717
AT5G26600	R	AAMAATCT	-211	-204
AT3G46540	R	AAMAATCT	-436	-429
AT1G67040	D	AAMAATCT	-538	-531
AT1G68780	D	AAMAATCT	-830	-823
AT5G03460	R	AAMAATCT	-131	-124
AT2G24630	R	AAMAATCT	-716	-709
AT5G04360	D	AAMAATCT	-734	-727
AT1G34640	R	AAMAATCT	-638	-631
AT5G13730	D	AAMAATCT	-719	-712
AT5G13730	D	AAMAATCT	-40	-33
AT5G13730	R	AAMAATCT	-214	-207
AT2G16380	D	AAMAATCT	-45	-38
AT1G70280	D	AAMAATCT	-575	-568
AT4G33550	D	AAMAATCT	-343	-336
AT2G41940	D	AAMAATCT	-308	-301
AT5G47730	D	AAMAATCT	-718	-711
AT5G58310	D	AAMAATCT	-621	-614
AT2G25830	D	AAMAATCT	-811	-804
AT2G25830	D	AAMAATCT	-715	-708
AT1G53350	R	AAMAATCT	-671	-664
AT5G40330	R	AAMAATCT	-707	-700
AT1G68600	D	AAMAATCT	-904	-897
AT4G19985	D	AAMAATCT	-441	-434
AT4G24790	D	AAMAATCT	-534	-527
AT5G53830	D	AAMAATCT	-343	-336
AT3G25560	D	AAMAATCT	-322	-315
AT4G14510	D	AAMAATCT	-432	-425
AT5G03430	R	AAMAATCT	-323	-316
AT1G09010	D	AAMAATCT	-242	-235
AT1G23400	D	AAMAATCT	-704	-697
AT1G78180	D	AAMAATCT	-654	-647
AT5G52540	D	AAMAATCT	-639	-632
AT1G27480	D	AAMAATCT	-735	-728
AT1G72030	D	AAMAATCT	-895	-888
AT1G72030	D	AAMAATCT	-164	-157
AT5G01090	R	AAMAATCT	-381	-374
AT4G35550	D	AAMAATCT	-476	-469
AT2G27920	R	AAMAATCT	-767	-760
AT5G19310	D	AAMAATCT	-592	-585
AT5G19310	D	AAMAATCT	-402	-395
AT3G56330	D	CACGTGG	-87	-81
AT2G45740	D	CACGTGG	-514	-508
AT2G45740	D	CACGTGG	-475	-469
AT2G45740	R	CACGTGG	-515	-509
AT2G45740	R	CACGTGG	-476	-470
AT5G63180	R	CACGTGG	-442	-436
AT2G34620	D	CACGTGG	-86	-80
AT2G34620	R	CACGTGG	-175	-169
AT2G34620	R	CACGTGG	-87	-81
AT4G22730	D	CACGTGG	-946	-940
AT3G05750	D	CACGTGG	-900	-894
AT3G05750	R	CACGTGG	-901	-895
AT1G31230	D	CACGTGG	-311	-305
AT1G53560	R	CACGTGG	-80	-74
AT5G56590	DR	CANNTG	-711	-706
AT5G56590	DR	CANNTG	-629	-624
AT4G38670	DR	CANNTG	-966	-961
AT4G38670	DR	CANNTG	-765	-760
AT4G38670	DR	CANNTG	-719	-714
AT4G38670	DR	CANNTG	-255	-250
AT4G15440	DR	CANNTG	-981	-976
AT4G15440	DR	CANNTG	-910	-905
AT4G15440	DR	CANNTG	-686	-681
AT4G15440	DR	CANNTG	-516	-511
AT3G07140	DR	CANNTG	-990	-985
AT3G07140	DR	CANNTG	-917	-912
AT3G07140	DR	CANNTG	-895	-890
AT3G07140	DR	CANNTG	-848	-843
AT3G07140	DR	CANNTG	-826	-821
AT3G07140	DR	CANNTG	-779	-774
AT3G07140	DR	CANNTG	-566	-561
AT3G07140	DR	CANNTG	-233	-228
AT3G07140	DR	CANNTG	-113	-108
AT4G24760	DR	CANNTG	-694	-689
AT4G24760	DR	CANNTG	-497	-492
AT4G24760	DR	CANNTG	-486	-481
AT4G24760	DR	CANNTG	-465	-460
AT5G45670	DR	CANNTG	-960	-955
AT5G45670	DR	CANNTG	-917	-912
AT5G45670	DR	CANNTG	-854	-849
AT5G45670	DR	CANNTG	-771	-766
AT5G45670	DR	CANNTG	-675	-670
AT5G45670	DR	CANNTG	-505	-500
AT4G10770	DR	CANNTG	-495	-490
AT4G10770	DR	CANNTG	-214	-209
AT4G10770	DR	CANNTG	-129	-124
AT4G10770	DR	CANNTG	-107	-102
AT1G15180	DR	CANNTG	-936	-931
AT1G15180	DR	CANNTG	-873	-868
AT1G15180	DR	CANNTG	-669	-664
AT1G15180	DR	CANNTG	-631	-626
AT1G15180	DR	CANNTG	-620	-615
AT1G15180	DR	CANNTG	-330	-325
AT1G15180	DR	CANNTG	-266	-261
AT1G15180	DR	CANNTG	-225	-220
AT1G15180	DR	CANNTG	-178	-173
AT4G14600	DR	CANNTG	-850	-845
AT4G14600	DR	CANNTG	-785	-780
AT4G14600	DR	CANNTG	-485	-480
AT4G14600	DR	CANNTG	-453	-448
AT3G63460	DR	CANNTG	-744	-739
AT3G63460	DR	CANNTG	-665	-660
AT3G63460	DR	CANNTG	-626	-621
AT3G63460	DR	CANNTG	-356	-351
AT3G63460	DR	CANNTG	-326	-321
AT1G75130	DR	CANNTG	-550	-545
AT1G75130	DR	CANNTG	-497	-492
AT1G75130	DR	CANNTG	-439	-434
AT4G21650	DR	CANNTG	-985	-980
AT4G21650	DR	CANNTG	-677	-672
AT4G21650	DR	CANNTG	-461	-456
AT4G21650	DR	CANNTG	-114	-109
AT5G56860	DR	CANNTG	-981	-976
AT5G56860	DR	CANNTG	-690	-685
AT5G56860	DR	CANNTG	-658	-653
AT5G56860	DR	CANNTG	-457	-452
AT5G56860	DR	CANNTG	-410	-405
AT5G56860	DR	CANNTG	-153	-148
AT5G56860	DR	CANNTG	-18	-13
AT1G09740	DR	CANNTG	-998	-993
AT1G09740	DR	CANNTG	-574	-569
AT1G09740	DR	CANNTG	-543	-538
AT1G09740	DR	CANNTG	-430	-425
AT5G66620	DR	CANNTG	-907	-902
AT5G66620	DR	CANNTG	-632	-627
AT5G66620	DR	CANNTG	-259	-254
AT5G66620	DR	CANNTG	-243	-238
AT5G66620	DR	CANNTG	-55	-50
AT5G25090	DR	CANNTG	-976	-971
AT5G25090	DR	CANNTG	-910	-905
AT5G25090	DR	CANNTG	-428	-423
AT5G07130	DR	CANNTG	-896	-891
AT5G07130	DR	CANNTG	-513	-508
AT5G07130	DR	CANNTG	-373	-368
AT5G07130	DR	CANNTG	-25	-20
AT1G20190	DR	CANNTG	-891	-886
AT1G20190	DR	CANNTG	-871	-866
AT1G20190	DR	CANNTG	-715	-710
AT1G20190	DR	CANNTG	-707	-702
AT1G20190	DR	CANNTG	-664	-659
AT1G20190	DR	CANNTG	-634	-629
AT1G20190	DR	CANNTG	-553	-548
AT1G20190	DR	CANNTG	-423	-418
AT1G20190	DR	CANNTG	-271	-266
AT1G20190	DR	CANNTG	-194	-189
AT1G20190	DR	CANNTG	-129	-124
AT1G74670	DR	CANNTG	-880	-875
AT1G74670	DR	CANNTG	-791	-786
AT1G74670	DR	CANNTG	-645	-640
AT1G74670	DR	CANNTG	-589	-584
AT1G74670	DR	CANNTG	-569	-564
AT1G74670	DR	CANNTG	-344	-339
AT1G74670	DR	CANNTG	-219	-214
AT1G74670	DR	CANNTG	-158	-153
AT5G64900	DR	CANNTG	-955	-950
AT5G64900	DR	CANNTG	-862	-857
AT5G64900	DR	CANNTG	-828	-823
AT5G64900	DR	CANNTG	-765	-760
AT5G64900	DR	CANNTG	-632	-627
AT5G64900	DR	CANNTG	-354	-349
AT1G67750	DR	CANNTG	-995	-990
AT1G67750	DR	CANNTG	-386	-381
AT1G67750	DR	CANNTG	-354	-349
AT1G67750	DR	CANNTG	-331	-326
AT1G67750	DR	CANNTG	-290	-285
AT1G67750	DR	CANNTG	-281	-276
AT1G67750	DR	CANNTG	-268	-263
AT1G67750	DR	CANNTG	-215	-210
AT1G67750	DR	CANNTG	-206	-201
AT4G24350	DR	CANNTG	-666	-661
AT4G24350	DR	CANNTG	-634	-629
AT4G24350	DR	CANNTG	-92	-87
AT4G24350	DR	CANNTG	-39	-34
AT1G26220	DR	CANNTG	-941	-936
AT1G26220	DR	CANNTG	-828	-823
AT1G26220	DR	CANNTG	-751	-746
AT1G26220	DR	CANNTG	-499	-494
AT1G26220	DR	CANNTG	-26	-21
AT2G42950	DR	CANNTG	-957	-952
AT2G42950	DR	CANNTG	-765	-760
AT2G42950	DR	CANNTG	-558	-553
AT2G42950	DR	CANNTG	-532	-527
AT2G42950	DR	CANNTG	-288	-283
AT3G59180	DR	CANNTG	-988	-983
AT3G59180	DR	CANNTG	-768	-763
AT3G59180	DR	CANNTG	-476	-471
AT3G59180	DR	CANNTG	-363	-358
AT1G75220	DR	CANNTG	-949	-944
AT1G75220	DR	CANNTG	-644	-639
AT1G75220	DR	CANNTG	-485	-480
AT3G52290	DR	CANNTG	-949	-944
AT3G52290	DR	CANNTG	-769	-764
AT3G52290	DR	CANNTG	-369	-364
AT3G52290	DR	CANNTG	-35	-30
AT3G52290	DR	CANNTG	-24	-19
AT4G28680	DR	CANNTG	-679	-674
AT4G28680	DR	CANNTG	-643	-638
AT4G28680	DR	CANNTG	-482	-477
AT4G28680	DR	CANNTG	-395	-390
AT4G28680	DR	CANNTG	-258	-253
AT4G28680	DR	CANNTG	-85	-80
AT4G28680	DR	CANNTG	-19	-14
AT5G35740	DR	CANNTG	-826	-821
AT5G35740	DR	CANNTG	-769	-764
AT5G35740	DR	CANNTG	-184	-179
AT5G35740	DR	CANNTG	-174	-169
AT1G12220	DR	CANNTG	-840	-835
AT1G12220	DR	CANNTG	-690	-685
AT1G12220	DR	CANNTG	-416	-411
AT1G12220	DR	CANNTG	-361	-356
AT4G09620	DR	CANNTG	-927	-922
AT4G09620	DR	CANNTG	-909	-904
AT4G09620	DR	CANNTG	-641	-636
AT4G09620	DR	CANNTG	-618	-613
AT4G09620	DR	CANNTG	-11	-6
AT2G23290	DR	CANNTG	-909	-904
AT2G23290	DR	CANNTG	-839	-834
AT2G23290	DR	CANNTG	-823	-818
AT2G23290	DR	CANNTG	-255	-250
AT1G48480	DR	CANNTG	-931	-926
AT1G48480	DR	CANNTG	-858	-853
AT1G48480	DR	CANNTG	-702	-697
AT1G48480	DR	CANNTG	-530	-525
AT5G58140	DR	CANNTG	-992	-987
AT5G58140	DR	CANNTG	-769	-764
AT5G58140	DR	CANNTG	-464	-459
AT5G58140	DR	CANNTG	-409	-404
AT5G58140	DR	CANNTG	-333	-328
AT5G58140	DR	CANNTG	-245	-240
AT5G58140	DR	CANNTG	-111	-106
AT1G23480	DR	CANNTG	-751	-746
AT1G23480	DR	CANNTG	-670	-665
AT1G23480	DR	CANNTG	-340	-335
AT1G23480	DR	CANNTG	-297	-292
AT1G23480	DR	CANNTG	-286	-281
AT3G59490	DR	CANNTG	-917	-912
AT3G59490	DR	CANNTG	-373	-368
AT3G59490	DR	CANNTG	-223	-218
AT3G59490	DR	CANNTG	-171	-166
AT1G70160	DR	CANNTG	-470	-465
AT1G70160	DR	CANNTG	-399	-394
AT1G70160	DR	CANNTG	-372	-367
AT1G70160	DR	CANNTG	-359	-354
AT1G70160	DR	CANNTG	-333	-328
AT1G70160	DR	CANNTG	-102	-97
AT1G12280	DR	CANNTG	-830	-825
AT1G12280	DR	CANNTG	-639	-634
AT1G12280	DR	CANNTG	-537	-532
AT1G12280	DR	CANNTG	-464	-459
AT1G12280	DR	CANNTG	-419	-414
AT1G12280	DR	CANNTG	-264	-259
AT1G51680	DR	CANNTG	-970	-965
AT1G51680	DR	CANNTG	-901	-896
AT1G51680	DR	CANNTG	-893	-888
AT1G51680	DR	CANNTG	-868	-863
AT1G51680	DR	CANNTG	-790	-785
AT1G51680	DR	CANNTG	-608	-603
AT1G51680	DR	CANNTG	-530	-525
AT1G64400	DR	CANNTG	-910	-905
AT1G64400	DR	CANNTG	-877	-872
AT1G64400	DR	CANNTG	-751	-746
AT1G64400	DR	CANNTG	-667	-662
AT1G64400	DR	CANNTG	-439	-434
AT1G64400	DR	CANNTG	-410	-405
AT1G64400	DR	CANNTG	-44	-39
AT3G56750	DR	CANNTG	-959	-954
AT3G56750	DR	CANNTG	-756	-751
AT3G56750	DR	CANNTG	-632	-627
AT3G56750	DR	CANNTG	-334	-329
AT3G56750	DR	CANNTG	-120	-115
AT4G26520	DR	CANNTG	-943	-938
AT4G26520	DR	CANNTG	-890	-885
AT4G26520	DR	CANNTG	-850	-845
AT4G26520	DR	CANNTG	-569	-564
AT4G26520	DR	CANNTG	-426	-421
AT4G26520	DR	CANNTG	-407	-402
AT4G26520	DR	CANNTG	-333	-328
AT4G26520	DR	CANNTG	-139	-134
AT4G26520	DR	CANNTG	-25	-20
AT1G11440	DR	CANNTG	-927	-922
AT1G11440	DR	CANNTG	-391	-386
AT1G11440	DR	CANNTG	-319	-314
AT1G11440	DR	CANNTG	-215	-210
AT1G11440	DR	CANNTG	-146	-141
AT1G11440	DR	CANNTG	-68	-63
AT2G03550	DR	CANNTG	-743	-738
AT2G03550	DR	CANNTG	-709	-704
AT2G03550	DR	CANNTG	-311	-306
AT2G03550	DR	CANNTG	-251	-246
AT2G03550	DR	CANNTG	-243	-238
AT2G03550	DR	CANNTG	-180	-175
AT2G03550	DR	CANNTG	-148	-143
AT4G24780	DR	CANNTG	-930	-925
AT4G24780	DR	CANNTG	-874	-869
AT4G24780	DR	CANNTG	-686	-681
AT4G24780	DR	CANNTG	-378	-373
AT4G24780	DR	CANNTG	-20	-15
AT1G70580	DR	CANNTG	-999	-994
AT1G70580	DR	CANNTG	-656	-651
AT1G70580	DR	CANNTG	-647	-642
AT1G70580	DR	CANNTG	-614	-609
AT1G70580	DR	CANNTG	-570	-565
AT1G70580	DR	CANNTG	-74	-69
AT1G78680	DR	CANNTG	-973	-968
AT1G78680	DR	CANNTG	-467	-462
AT1G78680	DR	CANNTG	-444	-439
AT1G78680	DR	CANNTG	-304	-299
AT1G78680	DR	CANNTG	-137	-132
AT5G03140	DR	CANNTG	-765	-760
AT5G03140	DR	CANNTG	-511	-506
AT5G03140	DR	CANNTG	-264	-259
AT5G03140	DR	CANNTG	-205	-200
AT5G03140	DR	CANNTG	-185	-180
AT4G13050	DR	CANNTG	-981	-976
AT4G13050	DR	CANNTG	-746	-741
AT4G13050	DR	CANNTG	-673	-668
AT4G13050	DR	CANNTG	-603	-598
AT4G13050	DR	CANNTG	-249	-244
AT4G13050	DR	CANNTG	-208	-203
AT4G13050	DR	CANNTG	-184	-179
AT4G22340	DR	CANNTG	-665	-660
AT4G22340	DR	CANNTG	-295	-290
AT4G22340	DR	CANNTG	-130	-125
AT3G11110	DR	CANNTG	-856	-851
AT3G11110	DR	CANNTG	-626	-621
AT3G11110	DR	CANNTG	-550	-545
AT3G11110	DR	CANNTG	-355	-350
AT3G11110	DR	CANNTG	-192	-187
AT3G11110	DR	CANNTG	-116	-111
AT4G12390	DR	CANNTG	-845	-840
AT4G12390	DR	CANNTG	-830	-825
AT4G12390	DR	CANNTG	-735	-730
AT4G12390	DR	CANNTG	-381	-376
AT4G12390	DR	CANNTG	-173	-168
AT4G12390	DR	CANNTG	-59	-54
AT2G34310	DR	CANNTG	-706	-701
AT2G34310	DR	CANNTG	-666	-661
AT2G34310	DR	CANNTG	-632	-627
AT2G34310	DR	CANNTG	-609	-604
AT2G34310	DR	CANNTG	-181	-176
AT2G34310	DR	CANNTG	-86	-81
AT1G74090	DR	CANNTG	-967	-962
AT1G74090	DR	CANNTG	-898	-893
AT1G74090	DR	CANNTG	-423	-418
AT1G74090	DR	CANNTG	-298	-293
AT1G74090	DR	CANNTG	-162	-157
AT1G74090	DR	CANNTG	-121	-116
AT3G26450	DR	CANNTG	-942	-937
AT3G26450	DR	CANNTG	-874	-869
AT3G26450	DR	CANNTG	-617	-612
AT3G26450	DR	CANNTG	-518	-513
AT3G26450	DR	CANNTG	-472	-467
AT3G26450	DR	CANNTG	-305	-300
AT3G26450	DR	CANNTG	-85	-80
AT1G72300	DR	CANNTG	-979	-974
AT1G72300	DR	CANNTG	-915	-910
AT1G72300	DR	CANNTG	-475	-470
AT2G29340	DR	CANNTG	-986	-981
AT2G29340	DR	CANNTG	-889	-884
AT2G29340	DR	CANNTG	-659	-654
AT2G29340	DR	CANNTG	-530	-525
AT2G29340	DR	CANNTG	-367	-362
AT2G29340	DR	CANNTG	-287	-282
AT1G51360	DR	CANNTG	-989	-984
AT1G51360	DR	CANNTG	-964	-959
AT1G51360	DR	CANNTG	-682	-677
AT1G51360	DR	CANNTG	-159	-154
AT4G22200	DR	CANNTG	-779	-774
AT4G22200	DR	CANNTG	-770	-765
AT4G22200	DR	CANNTG	-649	-644
AT4G22200	DR	CANNTG	-468	-463
AT1G29500	DR	CANNTG	-908	-903
AT1G29500	DR	CANNTG	-603	-598
AT1G29500	DR	CANNTG	-394	-389
AT1G29500	DR	CANNTG	-315	-310
AT1G29500	DR	CANNTG	-263	-258
AT1G29500	DR	CANNTG	-183	-178
AT1G71880	DR	CANNTG	-572	-567
AT1G71880	DR	CANNTG	-401	-396
AT1G71880	DR	CANNTG	-316	-311
AT1G71880	DR	CANNTG	-239	-234
AT2G07680	DR	CANNTG	-935	-930
AT2G07680	DR	CANNTG	-804	-799
AT2G07680	DR	CANNTG	-750	-745
AT2G07680	DR	CANNTG	-744	-739
AT2G07680	DR	CANNTG	-726	-721
AT2G07680	DR	CANNTG	-456	-451
AT1G68130	DR	CANNTG	-982	-977
AT1G68130	DR	CANNTG	-865	-860
AT1G68130	DR	CANNTG	-777	-772
AT3G10150	DR	CANNTG	-959	-954
AT3G10150	DR	CANNTG	-936	-931
AT3G10150	DR	CANNTG	-472	-467
AT3G10150	DR	CANNTG	-177	-172
AT2G20500	DR	CANNTG	-492	-487
AT2G20500	DR	CANNTG	-400	-395
AT2G20500	DR	CANNTG	-359	-354
AT4G26555	DR	CANNTG	-876	-871
AT4G26555	DR	CANNTG	-827	-822
AT4G26555	DR	CANNTG	-718	-713
AT4G26555	DR	CANNTG	-572	-567
AT4G26555	DR	CANNTG	-394	-389
AT4G00750	DR	CANNTG	-798	-793
AT4G00750	DR	CANNTG	-766	-761
AT4G00750	DR	CANNTG	-119	-114
AT4G00750	DR	CANNTG	-86	-81
AT1G51430	DR	CANNTG	-786	-781
AT1G51430	DR	CANNTG	-686	-681
AT1G51430	DR	CANNTG	-498	-493
AT1G51430	DR	CANNTG	-324	-319
AT1G51430	DR	CANNTG	-222	-217
AT1G10240	DR	CANNTG	-998	-993
AT1G10240	DR	CANNTG	-954	-949
AT1G10240	DR	CANNTG	-948	-943
AT1G10240	DR	CANNTG	-850	-845
AT1G10240	DR	CANNTG	-734	-729
AT1G10240	DR	CANNTG	-562	-557
AT1G10240	DR	CANNTG	-441	-436
AT5G13770	DR	CANNTG	-254	-249
AT5G13770	DR	CANNTG	-188	-183
AT5G13770	DR	CANNTG	-65	-60
AT4G16980	DR	CANNTG	-874	-869
AT4G16980	DR	CANNTG	-797	-792
AT4G16980	DR	CANNTG	-791	-786
AT4G16980	DR	CANNTG	-627	-622
AT4G16980	DR	CANNTG	-455	-450
AT3G54220	DR	CANNTG	-877	-872
AT3G54220	DR	CANNTG	-847	-842
AT2G47630	DR	CANNTG	-631	-626
AT2G47630	DR	CANNTG	-565	-560
AT3G12610	DR	CANNTG	-936	-931
AT3G12610	DR	CANNTG	-805	-800
AT3G12610	DR	CANNTG	-764	-759
AT3G12610	DR	CANNTG	-635	-630
AT3G12610	DR	CANNTG	-626	-621
AT3G12610	DR	CANNTG	-200	-195
AT3G12610	DR	CANNTG	-114	-109
AT3G12610	DR	CANNTG	-94	-89
AT3G12610	DR	CANNTG	-88	-83
AT1G71180	DR	CANNTG	-855	-850
AT1G71180	DR	CANNTG	-833	-828
AT1G71180	DR	CANNTG	-729	-724
AT1G71180	DR	CANNTG	-645	-640
AT1G71180	DR	CANNTG	-531	-526
AT1G71180	DR	CANNTG	-325	-320
AT1G62250	DR	CANNTG	-995	-990
AT1G62250	DR	CANNTG	-897	-892
AT1G62250	DR	CANNTG	-847	-842
AT1G62250	DR	CANNTG	-521	-516
AT1G62250	DR	CANNTG	-462	-457
AT1G62250	DR	CANNTG	-391	-386
AT1G62250	DR	CANNTG	-240	-235
AT1G15260	DR	CANNTG	-650	-645
AT1G15260	DR	CANNTG	-638	-633
AT1G15260	DR	CANNTG	-494	-489
AT1G15260	DR	CANNTG	-447	-442
AT1G15260	DR	CANNTG	-273	-268
AT4G26850	DR	CANNTG	-993	-988
AT4G26850	DR	CANNTG	-321	-316
AT4G26850	DR	CANNTG	-272	-267
AT5G38980	DR	CANNTG	-985	-980
AT5G38980	DR	CANNTG	-953	-948
AT5G38980	DR	CANNTG	-739	-734
AT5G38980	DR	CANNTG	-673	-668
AT5G38980	DR	CANNTG	-545	-540
AT5G02830	DR	CANNTG	-913	-908
AT5G02830	DR	CANNTG	-745	-740
AT5G02830	DR	CANNTG	-725	-720
AT5G02830	DR	CANNTG	-567	-562
AT5G02830	DR	CANNTG	-430	-425
AT5G02830	DR	CANNTG	-285	-280
AT5G02830	DR	CANNTG	-82	-77
AT5G49100	DR	CANNTG	-781	-776
AT5G49100	DR	CANNTG	-632	-627
AT5G49100	DR	CANNTG	-472	-467
AT5G49100	DR	CANNTG	-368	-363
AT5G49100	DR	CANNTG	-175	-170
AT5G49100	DR	CANNTG	-169	-164
AT1G14120	DR	CANNTG	-774	-769
AT1G14120	DR	CANNTG	-605	-600
AT1G14120	DR	CANNTG	-562	-557
AT1G14120	DR	CANNTG	-362	-357
AT3G48200	DR	CANNTG	-976	-971
AT3G48200	DR	CANNTG	-639	-634
AT3G48200	DR	CANNTG	-21	-16
AT2G31110	DR	CANNTG	-949	-944
AT2G31110	DR	CANNTG	-885	-880
AT2G31110	DR	CANNTG	-624	-619
AT2G31110	DR	CANNTG	-423	-418
AT5G42680	DR	CANNTG	-443	-438
AT5G42680	DR	CANNTG	-211	-206
AT5G42680	DR	CANNTG	-151	-146
AT3G18800	DR	CANNTG	-475	-470
AT3G18800	DR	CANNTG	-382	-377
AT3G18800	DR	CANNTG	-348	-343
AT3G18800	DR	CANNTG	-73	-68
AT1G69530	DR	CANNTG	-814	-809
AT1G69530	DR	CANNTG	-509	-504
AT1G69530	DR	CANNTG	-507	-502
AT1G65230	DR	CANNTG	-998	-993
AT1G65230	DR	CANNTG	-947	-942
AT1G65230	DR	CANNTG	-908	-903
AT1G65230	DR	CANNTG	-827	-822
AT1G65230	DR	CANNTG	-664	-659
AT1G65230	DR	CANNTG	-283	-278
AT1G53450	DR	CANNTG	-877	-872
AT1G53450	DR	CANNTG	-871	-866
AT1G53450	DR	CANNTG	-667	-662
AT1G53450	DR	CANNTG	-609	-604
AT1G53450	DR	CANNTG	-528	-523
AT5G10960	DR	CANNTG	-910	-905
AT5G10960	DR	CANNTG	-668	-663
AT5G10960	DR	CANNTG	-375	-370
AT5G10960	DR	CANNTG	-333	-328
AT5G10960	DR	CANNTG	-239	-234
AT5G42750	DR	CANNTG	-950	-945
AT5G42750	DR	CANNTG	-934	-929
AT5G42750	DR	CANNTG	-600	-595
AT5G42750	DR	CANNTG	-359	-354
AT5G42750	DR	CANNTG	-308	-303
AT1G56700	DR	CANNTG	-575	-570
AT1G56700	DR	CANNTG	-493	-488
AT1G56700	DR	CANNTG	-143	-138
AT1G56700	DR	CANNTG	-11	-6
AT1G26920	DR	CANNTG	-972	-967
AT1G26920	DR	CANNTG	-900	-895
AT1G26920	DR	CANNTG	-871	-866
AT1G26920	DR	CANNTG	-232	-227
AT2G04940	DR	CANNTG	-655	-650
AT2G04940	DR	CANNTG	-544	-539
AT2G04940	DR	CANNTG	-343	-338
AT3G02170	DR	CANNTG	-980	-975
AT3G02170	DR	CANNTG	-953	-948
AT3G02170	DR	CANNTG	-947	-942
AT3G02170	DR	CANNTG	-894	-889
AT3G02170	DR	CANNTG	-598	-593
AT3G02170	DR	CANNTG	-437	-432
AT3G02170	DR	CANNTG	-384	-379
AT5G15230	DR	CANNTG	-953	-948
AT5G15230	DR	CANNTG	-763	-758
AT5G15230	DR	CANNTG	-385	-380
AT5G15230	DR	CANNTG	-302	-297
AT5G15230	DR	CANNTG	-159	-154
AT4G17080	DR	CANNTG	-844	-839
AT4G17080	DR	CANNTG	-437	-432
AT4G17080	DR	CANNTG	-298	-293
AT4G17080	DR	CANNTG	-236	-231
AT3G48460	DR	CANNTG	-767	-762
AT3G48460	DR	CANNTG	-722	-717
AT3G48460	DR	CANNTG	-650	-645
AT3G48460	DR	CANNTG	-439	-434
AT3G48460	DR	CANNTG	-148	-143
AT3G23410	DR	CANNTG	-950	-945
AT3G23410	DR	CANNTG	-763	-758
AT3G23410	DR	CANNTG	-720	-715
AT3G23410	DR	CANNTG	-595	-590
AT3G23410	DR	CANNTG	-410	-405
AT3G23410	DR	CANNTG	-104	-99
AT5G02560	DR	CANNTG	-922	-917
AT5G02560	DR	CANNTG	-763	-758
AT5G02560	DR	CANNTG	-625	-620
AT5G02560	DR	CANNTG	-612	-607
AT5G02560	DR	CANNTG	-420	-415
AT5G02560	DR	CANNTG	-143	-138
AT3G23310	DR	CANNTG	-965	-960
AT3G23310	DR	CANNTG	-828	-823
AT3G23310	DR	CANNTG	-628	-623
AT3G23310	DR	CANNTG	-531	-526
AT3G23310	DR	CANNTG	-221	-216
AT3G23310	DR	CANNTG	-106	-101
AT5G01015	DR	CANNTG	-685	-680
AT5G01015	DR	CANNTG	-673	-668
AT5G01015	DR	CANNTG	-610	-605
AT5G01015	DR	CANNTG	-532	-527
AT5G01015	DR	CANNTG	-473	-468
AT5G01015	DR	CANNTG	-255	-250
AT5G01015	DR	CANNTG	-164	-159
AT5G01015	DR	CANNTG	-146	-141
AT5G01015	DR	CANNTG	-144	-139
AT1G55910	DR	CANNTG	-982	-977
AT1G55910	DR	CANNTG	-773	-768
AT1G55910	DR	CANNTG	-516	-511
AT1G55910	DR	CANNTG	-443	-438
AT2G22740	DR	CANNTG	-925	-920
AT2G22740	DR	CANNTG	-906	-901
AT2G22740	DR	CANNTG	-720	-715
AT2G22740	DR	CANNTG	-598	-593
AT2G22740	DR	CANNTG	-518	-513
AT2G22740	DR	CANNTG	-453	-448
AT2G22740	DR	CANNTG	-364	-359
AT2G22740	DR	CANNTG	-62	-57
AT5G55120	DR	CANNTG	-763	-758
AT5G55120	DR	CANNTG	-754	-749
AT5G55120	DR	CANNTG	-469	-464
AT5G55120	DR	CANNTG	-401	-396
AT1G19000	DR	CANNTG	-932	-927
AT1G19000	DR	CANNTG	-271	-266
AT1G19000	DR	CANNTG	-195	-190
AT1G19000	DR	CANNTG	-150	-145
AT2G15580	DR	CANNTG	-784	-779
AT2G15580	DR	CANNTG	-519	-514
AT2G15580	DR	CANNTG	-246	-241
AT2G15580	DR	CANNTG	-210	-205
AT3G17330	DR	CANNTG	-960	-955
AT3G17330	DR	CANNTG	-890	-885
AT3G17330	DR	CANNTG	-62	-57
AT3G17330	DR	CANNTG	-37	-32
AT4G19860	DR	CANNTG	-836	-831
AT4G19860	DR	CANNTG	-478	-473
AT4G19860	DR	CANNTG	-214	-209
AT4G19860	DR	CANNTG	-192	-187
AT2G23130	DR	CANNTG	-823	-818
AT2G23130	DR	CANNTG	-721	-716
AT2G23130	DR	CANNTG	-590	-585
AT2G23130	DR	CANNTG	-299	-294
AT2G20830	DR	CANNTG	-976	-971
AT2G20830	DR	CANNTG	-921	-916
AT2G20830	DR	CANNTG	-695	-690
AT2G20830	DR	CANNTG	-424	-419
AT2G20830	DR	CANNTG	-347	-342
AT1G70210	DR	CANNTG	-867	-862
AT1G70210	DR	CANNTG	-860	-855
AT1G70210	DR	CANNTG	-236	-231
AT1G70210	DR	CANNTG	-140	-135
AT4G30993	DR	CANNTG	-826	-821
AT4G30993	DR	CANNTG	-784	-779
AT4G30993	DR	CANNTG	-637	-632
AT4G30993	DR	CANNTG	-606	-601
AT4G30993	DR	CANNTG	-190	-185
AT4G30993	DR	CANNTG	-76	-71
AT2G24150	DR	CANNTG	-998	-993
AT2G24150	DR	CANNTG	-841	-836
AT2G24150	DR	CANNTG	-812	-807
AT2G24150	DR	CANNTG	-653	-648
AT2G24150	DR	CANNTG	-486	-481
AT2G24150	DR	CANNTG	-432	-427
AT2G24150	DR	CANNTG	-371	-366
AT2G24150	DR	CANNTG	-325	-320
AT2G24150	DR	CANNTG	-247	-242
AT2G24150	DR	CANNTG	-195	-190
AT2G24150	DR	CANNTG	-123	-118
AT1G75960	DR	CANNTG	-857	-852
AT1G75960	DR	CANNTG	-661	-656
AT1G75960	DR	CANNTG	-487	-482
AT1G75960	DR	CANNTG	-429	-424
AT1G75960	DR	CANNTG	-218	-213
AT1G75960	DR	CANNTG	-161	-156
AT1G75960	DR	CANNTG	-116	-111
AT1G70820	DR	CANNTG	-823	-818
AT1G70820	DR	CANNTG	-687	-682
AT1G70820	DR	CANNTG	-325	-320
AT1G70820	DR	CANNTG	-224	-219
AT1G74530	DR	CANNTG	-732	-727
AT1G74530	DR	CANNTG	-630	-625
AT4G18020	DR	CANNTG	-683	-678
AT4G18020	DR	CANNTG	-600	-595
AT4G32570	DR	CANNTG	-879	-874
AT4G32570	DR	CANNTG	-448	-443
AT4G29220	DR	CANNTG	-974	-969
AT4G29220	DR	CANNTG	-906	-901
AT4G29220	DR	CANNTG	-761	-756
AT4G29220	DR	CANNTG	-435	-430
AT4G29220	DR	CANNTG	-117	-112
AT4G12830	DR	CANNTG	-955	-950
AT4G12830	DR	CANNTG	-732	-727
AT4G12830	DR	CANNTG	-299	-294
AT4G12830	DR	CANNTG	-133	-128
AT4G25720	DR	CANNTG	-969	-964
AT4G25720	DR	CANNTG	-942	-937
AT4G25720	DR	CANNTG	-227	-222
AT4G25720	DR	CANNTG	-122	-117
AT1G14360	DR	CANNTG	-955	-950
AT1G14360	DR	CANNTG	-936	-931
AT1G14360	DR	CANNTG	-660	-655
AT1G14360	DR	CANNTG	-490	-485
AT1G14360	DR	CANNTG	-450	-445
AT1G14360	DR	CANNTG	-257	-252
AT1G14360	DR	CANNTG	-171	-166
AT4G24670	DR	CANNTG	-982	-977
AT4G24670	DR	CANNTG	-801	-796
AT4G24670	DR	CANNTG	-122	-117
AT3G26590	DR	CANNTG	-843	-838
AT3G26590	DR	CANNTG	-710	-705
AT3G26590	DR	CANNTG	-684	-679
AT3G26590	DR	CANNTG	-641	-636
AT3G26590	DR	CANNTG	-522	-517
AT3G26590	DR	CANNTG	-254	-249
AT3G26590	DR	CANNTG	-252	-247
AT1G60600	DR	CANNTG	-976	-971
AT1G60600	DR	CANNTG	-965	-960
AT1G60600	DR	CANNTG	-857	-852
AT1G60600	DR	CANNTG	-631	-626
AT1G60600	DR	CANNTG	-309	-304
AT3G23880	DR	CANNTG	-945	-940
AT3G23880	DR	CANNTG	-565	-560
AT3G23880	DR	CANNTG	-141	-136
AT3G23880	DR	CANNTG	-114	-109
AT1G10960	DR	CANNTG	-835	-830
AT1G10960	DR	CANNTG	-529	-524
AT1G10960	DR	CANNTG	-506	-501
AT1G10960	DR	CANNTG	-109	-104
AT1G15290	DR	CANNTG	-729	-724
AT1G15290	DR	CANNTG	-691	-686
AT1G15290	DR	CANNTG	-592	-587
AT1G15290	DR	CANNTG	-546	-541
AT1G15290	DR	CANNTG	-401	-396
AT1G15290	DR	CANNTG	-304	-299
AT2G31670	DR	CANNTG	-932	-927
AT2G31670	DR	CANNTG	-697	-692
AT2G31670	DR	CANNTG	-645	-640
AT2G31670	DR	CANNTG	-576	-571
AT2G31670	DR	CANNTG	-472	-467
AT2G31670	DR	CANNTG	-254	-249
AT1G26690	DR	CANNTG	-847	-842
AT1G26690	DR	CANNTG	-571	-566
AT1G26690	DR	CANNTG	-375	-370
AT1G26690	DR	CANNTG	-300	-295
AT1G26690	DR	CANNTG	-242	-237
AT1G26690	DR	CANNTG	-118	-113
AT3G51750	DR	CANNTG	-862	-857
AT3G51750	DR	CANNTG	-788	-783
AT3G51750	DR	CANNTG	-375	-370
AT3G51750	DR	CANNTG	-261	-256
AT3G51750	DR	CANNTG	-207	-202
AT1G52260	DR	CANNTG	-988	-983
AT1G52260	DR	CANNTG	-877	-872
AT1G52260	DR	CANNTG	-812	-807
AT1G52260	DR	CANNTG	-717	-712
AT1G52260	DR	CANNTG	-74	-69
AT4G28640	DR	CANNTG	-910	-905
AT4G28640	DR	CANNTG	-766	-761
AT4G28640	DR	CANNTG	-698	-693
AT1G03090	DR	CANNTG	-409	-404
AT1G03090	DR	CANNTG	-354	-349
AT1G03090	DR	CANNTG	-56	-51
AT1G03090	DR	CANNTG	-42	-37
AT2G42300	DR	CANNTG	-864	-859
AT2G42300	DR	CANNTG	-514	-509
AT2G42300	DR	CANNTG	-336	-331
AT2G42300	DR	CANNTG	-145	-140
AT1G52250	DR	CANNTG	-747	-742
AT1G52250	DR	CANNTG	-652	-647
AT1G52250	DR	CANNTG	-587	-582
AT1G52250	DR	CANNTG	-476	-471
AT1G52250	DR	CANNTG	-335	-330
AT4G37550	DR	CANNTG	-977	-972
AT4G37550	DR	CANNTG	-646	-641
AT4G37550	DR	CANNTG	-495	-490
AT4G37550	DR	CANNTG	-363	-358
AT4G37550	DR	CANNTG	-262	-257
AT4G37550	DR	CANNTG	-241	-236
AT2G18670	DR	CANNTG	-702	-697
AT2G18670	DR	CANNTG	-695	-690
AT2G18670	DR	CANNTG	-311	-306
AT2G18670	DR	CANNTG	-268	-263
AT5G14430	DR	CANNTG	-940	-935
AT5G14430	DR	CANNTG	-603	-598
AT5G14430	DR	CANNTG	-559	-554
AT5G14430	DR	CANNTG	-405	-400
AT5G14430	DR	CANNTG	-264	-259
AT1G06550	DR	CANNTG	-792	-787
AT1G06550	DR	CANNTG	-698	-693
AT1G06550	DR	CANNTG	-565	-560
AT1G06550	DR	CANNTG	-448	-443
AT3G48720	DR	CANNTG	-791	-786
AT3G48720	DR	CANNTG	-723	-718
AT3G48720	DR	CANNTG	-714	-709
AT3G48720	DR	CANNTG	-665	-660
AT3G48720	DR	CANNTG	-633	-628
AT3G48720	DR	CANNTG	-153	-148
AT2G44210	DR	CANNTG	-993	-988
AT2G44210	DR	CANNTG	-690	-685
AT2G44210	DR	CANNTG	-457	-452
AT2G44210	DR	CANNTG	-203	-198
AT3G60910	DR	CANNTG	-747	-742
AT3G60910	DR	CANNTG	-273	-268
AT3G60910	DR	CANNTG	-141	-136
AT3G60910	DR	CANNTG	-121	-116
AT3G13780	DR	CANNTG	-951	-946
AT3G13780	DR	CANNTG	-935	-930
AT3G13780	DR	CANNTG	-670	-665
AT3G13780	DR	CANNTG	-455	-450
AT3G13780	DR	CANNTG	-28	-23
AT5G15780	DR	CANNTG	-905	-900
AT5G15780	DR	CANNTG	-421	-416
AT1G54100	DR	CANNTG	-827	-822
AT1G54100	DR	CANNTG	-758	-753
AT1G54100	DR	CANNTG	-557	-552
AT1G54100	DR	CANNTG	-322	-317
AT1G54100	DR	CANNTG	-315	-310
AT1G54100	DR	CANNTG	-313	-308
AT5G05660	DR	CANNTG	-918	-913
AT5G05660	DR	CANNTG	-744	-739
AT5G05660	DR	CANNTG	-507	-502
AT5G05660	DR	CANNTG	-75	-70
AT2G18770	DR	CANNTG	-898	-893
AT2G18770	DR	CANNTG	-821	-816
AT2G18770	DR	CANNTG	-803	-798
AT1G76930	DR	CANNTG	-581	-576
AT1G76930	DR	CANNTG	-571	-566
AT1G76930	DR	CANNTG	-553	-548
AT1G76930	DR	CANNTG	-529	-524
AT1G76930	DR	CANNTG	-464	-459
AT4G16710	DR	CANNTG	-815	-810
AT4G16710	DR	CANNTG	-396	-391
AT4G16710	DR	CANNTG	-181	-176
AT1G47400	DR	CANNTG	-815	-810
AT1G47400	DR	CANNTG	-708	-703
AT1G47400	DR	CANNTG	-560	-555
AT1G47400	DR	CANNTG	-343	-338
AT1G47400	DR	CANNTG	-171	-166
AT1G47400	DR	CANNTG	-95	-90
AT3G04290	DR	CANNTG	-799	-794
AT3G04290	DR	CANNTG	-708	-703
AT3G04290	DR	CANNTG	-216	-211
AT3G04290	DR	CANNTG	-78	-73
AT1G64670	DR	CANNTG	-773	-768
AT1G64670	DR	CANNTG	-758	-753
AT1G64670	DR	CANNTG	-646	-641
AT1G64670	DR	CANNTG	-306	-301
AT1G64670	DR	CANNTG	-138	-133
AT1G64670	DR	CANNTG	-131	-126
AT3G07580	DR	CANNTG	-970	-965
AT3G07580	DR	CANNTG	-944	-939
AT3G07580	DR	CANNTG	-860	-855
AT3G07580	DR	CANNTG	-832	-827
AT3G07580	DR	CANNTG	-251	-246
AT3G07580	DR	CANNTG	-90	-85
AT4G17070	DR	CANNTG	-824	-819
AT4G17070	DR	CANNTG	-421	-416
AT4G17070	DR	CANNTG	-371	-366
AT4G17070	DR	CANNTG	-342	-337
AT4G17070	DR	CANNTG	-294	-289
AT4G17070	DR	CANNTG	-129	-124
AT4G33580	DR	CANNTG	-834	-829
AT4G33580	DR	CANNTG	-477	-472
AT4G33580	DR	CANNTG	-413	-408
AT4G33580	DR	CANNTG	-79	-74
AT4G33580	DR	CANNTG	-64	-59
AT5G40500	DR	CANNTG	-865	-860
AT5G40500	DR	CANNTG	-359	-354
AT5G40500	DR	CANNTG	-163	-158
AT2G19880	DR	CANNTG	-892	-887
AT2G19880	DR	CANNTG	-841	-836
AT2G19880	DR	CANNTG	-743	-738
AT2G19880	DR	CANNTG	-736	-731
AT2G19880	DR	CANNTG	-637	-632
AT1G09415	DR	CANNTG	-965	-960
AT1G09415	DR	CANNTG	-953	-948
AT1G09415	DR	CANNTG	-913	-908
AT1G09415	DR	CANNTG	-843	-838
AT1G09415	DR	CANNTG	-606	-601
AT1G09415	DR	CANNTG	-565	-560
AT1G09415	DR	CANNTG	-447	-442
AT1G09415	DR	CANNTG	-402	-397
AT1G09415	DR	CANNTG	-365	-360
AT1G09415	DR	CANNTG	-287	-282
AT1G09415	DR	CANNTG	-279	-274
AT1G09415	DR	CANNTG	-92	-87
AT1G09415	DR	CANNTG	-83	-78
AT5G46790	DR	CANNTG	-903	-898
AT5G46790	DR	CANNTG	-882	-877
AT5G46790	DR	CANNTG	-546	-541
AT1G13990	DR	CANNTG	-911	-906
AT1G13990	DR	CANNTG	-538	-533
AT1G13990	DR	CANNTG	-426	-421
AT1G13990	DR	CANNTG	-407	-402
AT1G13990	DR	CANNTG	-207	-202
AT5G67390	DR	CANNTG	-973	-968
AT5G67390	DR	CANNTG	-836	-831
AT5G67390	DR	CANNTG	-701	-696
AT5G67390	DR	CANNTG	-214	-209
AT1G03870	DR	CANNTG	-995	-990
AT1G03870	DR	CANNTG	-936	-931
AT1G03870	DR	CANNTG	-844	-839
AT1G03870	DR	CANNTG	-796	-791
AT1G03870	DR	CANNTG	-774	-769
AT1G03870	DR	CANNTG	-652	-647
AT1G03870	DR	CANNTG	-477	-472
AT1G03870	DR	CANNTG	-316	-311
AT1G03870	DR	CANNTG	-255	-250
AT4G33750	DR	CANNTG	-996	-991
AT4G33750	DR	CANNTG	-882	-877
AT4G33750	DR	CANNTG	-866	-861
AT4G33750	DR	CANNTG	-713	-708
AT4G33750	DR	CANNTG	-448	-443
AT4G33750	DR	CANNTG	-382	-377
AT4G33750	DR	CANNTG	-364	-359
AT4G33750	DR	CANNTG	-263	-258
AT4G33750	DR	CANNTG	-143	-138
AT5G64880	DR	CANNTG	-608	-603
AT5G64880	DR	CANNTG	-397	-392
AT5G64880	DR	CANNTG	-241	-236
AT5G64880	DR	CANNTG	-205	-200
AT5G02480	DR	CANNTG	-876	-871
AT5G02480	DR	CANNTG	-786	-781
AT5G02480	DR	CANNTG	-658	-653
AT1G55250	DR	CANNTG	-691	-686
AT1G55250	DR	CANNTG	-620	-615
AT1G55250	DR	CANNTG	-542	-537
AT1G55250	DR	CANNTG	-354	-349
AT2G42900	DR	CANNTG	-768	-763
AT2G42900	DR	CANNTG	-694	-689
AT2G42900	DR	CANNTG	-578	-573
AT2G42900	DR	CANNTG	-516	-511
AT2G42900	DR	CANNTG	-502	-497
AT2G42900	DR	CANNTG	-156	-151
AT2G42900	DR	CANNTG	-115	-110
AT4G23690	DR	CANNTG	-996	-991
AT4G23690	DR	CANNTG	-708	-703
AT4G23690	DR	CANNTG	-539	-534
AT4G23690	DR	CANNTG	-528	-523
AT4G23690	DR	CANNTG	-397	-392
AT4G23690	DR	CANNTG	-82	-77
AT5G06870	DR	CANNTG	-943	-938
AT5G06870	DR	CANNTG	-712	-707
AT5G06870	DR	CANNTG	-595	-590
AT5G06870	DR	CANNTG	-574	-569
AT5G06870	DR	CANNTG	-546	-541
AT5G06870	DR	CANNTG	-402	-397
AT5G06870	DR	CANNTG	-87	-82
AT4G23300	DR	CANNTG	-965	-960
AT4G23300	DR	CANNTG	-760	-755
AT4G23300	DR	CANNTG	-607	-602
AT4G23300	DR	CANNTG	-467	-462
AT4G23300	DR	CANNTG	-303	-298
AT1G01120	DR	CANNTG	-936	-931
AT1G01120	DR	CANNTG	-744	-739
AT1G01120	DR	CANNTG	-707	-702
AT1G01120	DR	CANNTG	-652	-647
AT1G01120	DR	CANNTG	-427	-422
AT1G78550	DR	CANNTG	-937	-932
AT1G78550	DR	CANNTG	-922	-917
AT1G78550	DR	CANNTG	-883	-878
AT1G78550	DR	CANNTG	-678	-673
AT1G78550	DR	CANNTG	-399	-394
AT1G78550	DR	CANNTG	-259	-254
AT1G78550	DR	CANNTG	-220	-215
AT2G46220	DR	CANNTG	-982	-977
AT2G46220	DR	CANNTG	-450	-445
AT2G46220	DR	CANNTG	-430	-425
AT4G25830	DR	CANNTG	-988	-983
AT4G25830	DR	CANNTG	-652	-647
AT4G25830	DR	CANNTG	-297	-292
AT4G25830	DR	CANNTG	-258	-253
AT4G25830	DR	CANNTG	-220	-215
AT4G25830	DR	CANNTG	-157	-152
AT3G07860	DR	CANNTG	-987	-982
AT3G07860	DR	CANNTG	-819	-814
AT3G07860	DR	CANNTG	-731	-726
AT3G07860	DR	CANNTG	-667	-662
AT3G07860	DR	CANNTG	-646	-641
AT3G07860	DR	CANNTG	-628	-623
AT3G07860	DR	CANNTG	-619	-614
AT3G07860	DR	CANNTG	-607	-602
AT3G07860	DR	CANNTG	-574	-569
AT3G07860	DR	CANNTG	-53	-48
AT3G26720	DR	CANNTG	-901	-896
AT3G26720	DR	CANNTG	-718	-713
AT3G26720	DR	CANNTG	-680	-675
AT3G26720	DR	CANNTG	-83	-78
AT1G33390	DR	CANNTG	-983	-978
AT1G33390	DR	CANNTG	-931	-926
AT1G33390	DR	CANNTG	-862	-857
AT1G33390	DR	CANNTG	-425	-420
AT1G33390	DR	CANNTG	-186	-181
AT3G60620	DR	CANNTG	-873	-868
AT3G60620	DR	CANNTG	-670	-665
AT3G60620	DR	CANNTG	-365	-360
AT3G60620	DR	CANNTG	-313	-308
AT3G56640	DR	CANNTG	-980	-975
AT3G56640	DR	CANNTG	-927	-922
AT3G56640	DR	CANNTG	-755	-750
AT3G56640	DR	CANNTG	-533	-528
AT3G56640	DR	CANNTG	-106	-101
AT4G21990	DR	CANNTG	-961	-956
AT4G21990	DR	CANNTG	-914	-909
AT4G21990	DR	CANNTG	-482	-477
AT4G21990	DR	CANNTG	-177	-172
AT4G21990	DR	CANNTG	-127	-122
AT5G55480	DR	CANNTG	-908	-903
AT5G55480	DR	CANNTG	-608	-603
AT5G55480	DR	CANNTG	-595	-590
AT5G55480	DR	CANNTG	-438	-433
AT1G79460	DR	CANNTG	-860	-855
AT1G79460	DR	CANNTG	-459	-454
AT1G79460	DR	CANNTG	-406	-401
AT1G79460	DR	CANNTG	-339	-334
AT1G79460	DR	CANNTG	-320	-315
AT1G56720	DR	CANNTG	-971	-966
AT1G56720	DR	CANNTG	-969	-964
AT1G56720	DR	CANNTG	-823	-818
AT1G56720	DR	CANNTG	-544	-539
AT1G56720	DR	CANNTG	-293	-288
AT1G56720	DR	CANNTG	-190	-185
AT1G78670	DR	CANNTG	-722	-717
AT1G78670	DR	CANNTG	-242	-237
AT1G78670	DR	CANNTG	-101	-96
AT2G01450	DR	CANNTG	-429	-424
AT1G05670	DR	CANNTG	-984	-979
AT1G05670	DR	CANNTG	-434	-429
AT1G05670	DR	CANNTG	-384	-379
AT1G05670	DR	CANNTG	-350	-345
AT1G05670	DR	CANNTG	-340	-335
AT1G05670	DR	CANNTG	-185	-180
AT1G31820	DR	CANNTG	-952	-947
AT1G31820	DR	CANNTG	-834	-829
AT1G31820	DR	CANNTG	-459	-454
AT1G31820	DR	CANNTG	-334	-329
AT1G31820	DR	CANNTG	-302	-297
AT4G31050	DR	CANNTG	-923	-918
AT4G31050	DR	CANNTG	-266	-261
AT4G31050	DR	CANNTG	-246	-241
AT3G24040	DR	CANNTG	-861	-856
AT3G24040	DR	CANNTG	-684	-679
AT3G24040	DR	CANNTG	-381	-376
AT3G24040	DR	CANNTG	-319	-314
AT3G26230	DR	CANNTG	-680	-675
AT3G26230	DR	CANNTG	-651	-646
AT3G26230	DR	CANNTG	-619	-614
AT3G26230	DR	CANNTG	-383	-378
AT3G26230	DR	CANNTG	-136	-131
AT5G16800	DR	CANNTG	-715	-710
AT5G16800	DR	CANNTG	-357	-352
AT5G16800	DR	CANNTG	-335	-330
AT5G16800	DR	CANNTG	-190	-185
AT5G16800	DR	CANNTG	-60	-55
AT5G46270	DR	CANNTG	-886	-881
AT5G46270	DR	CANNTG	-780	-775
AT5G46270	DR	CANNTG	-637	-632
AT5G46270	DR	CANNTG	-400	-395
AT5G46270	DR	CANNTG	-206	-201
AT1G70660	DR	CANNTG	-978	-973
AT1G70660	DR	CANNTG	-600	-595
AT1G70660	DR	CANNTG	-543	-538
AT1G70660	DR	CANNTG	-242	-237
AT1G70660	DR	CANNTG	-179	-174
AT1G65860	DR	CANNTG	-855	-850
AT1G65860	DR	CANNTG	-777	-772
AT1G65860	DR	CANNTG	-528	-523
AT1G65860	DR	CANNTG	-141	-136
AT3G23805	DR	CANNTG	-904	-899
AT3G23805	DR	CANNTG	-801	-796
AT3G23805	DR	CANNTG	-713	-708
AT3G23805	DR	CANNTG	-682	-677
AT3G23805	DR	CANNTG	-259	-254
AT3G23805	DR	CANNTG	-214	-209
AT1G29600	DR	CANNTG	-817	-812
AT1G29600	DR	CANNTG	-740	-735
AT1G29600	DR	CANNTG	-510	-505
AT1G29600	DR	CANNTG	-431	-426
AT1G29600	DR	CANNTG	-231	-226
AT1G29600	DR	CANNTG	-73	-68
AT3G56060	DR	CANNTG	-959	-954
AT3G56060	DR	CANNTG	-879	-874
AT3G56060	DR	CANNTG	-777	-772
AT3G56060	DR	CANNTG	-710	-705
AT3G56060	DR	CANNTG	-654	-649
AT3G56060	DR	CANNTG	-625	-620
AT3G56060	DR	CANNTG	-387	-382
AT1G77870	DR	CANNTG	-864	-859
AT1G77870	DR	CANNTG	-550	-545
AT1G77870	DR	CANNTG	-490	-485
AT1G77870	DR	CANNTG	-310	-305
AT1G54730	DR	CANNTG	-973	-968
AT1G54730	DR	CANNTG	-938	-933
AT1G54730	DR	CANNTG	-357	-352
AT1G54730	DR	CANNTG	-231	-226
AT2G40840	DR	CANNTG	-666	-661
AT2G40840	DR	CANNTG	-79	-74
AT1G05460	DR	CANNTG	-887	-882
AT1G05460	DR	CANNTG	-663	-658
AT1G05460	DR	CANNTG	-434	-429
AT1G05460	DR	CANNTG	-421	-416
AT1G78970	DR	CANNTG	-452	-447
AT1G78970	DR	CANNTG	-119	-114
AT1G78970	DR	CANNTG	-87	-82
AT1G26770	DR	CANNTG	-966	-961
AT1G26770	DR	CANNTG	-930	-925
AT1G26770	DR	CANNTG	-652	-647
AT1G26770	DR	CANNTG	-504	-499
AT1G26770	DR	CANNTG	-502	-497
AT1G26770	DR	CANNTG	-496	-491
AT1G26770	DR	CANNTG	-99	-94
AT1G26770	DR	CANNTG	-31	-26
AT2G22770	DR	CANNTG	-819	-814
AT2G22770	DR	CANNTG	-634	-629
AT2G22770	DR	CANNTG	-627	-622
AT2G22770	DR	CANNTG	-594	-589
AT2G22770	DR	CANNTG	-500	-495
AT2G22770	DR	CANNTG	-270	-265
AT2G15280	DR	CANNTG	-654	-649
AT2G15280	DR	CANNTG	-602	-597
AT2G15280	DR	CANNTG	-489	-484
AT2G15280	DR	CANNTG	-459	-454
AT2G20750	DR	CANNTG	-737	-732
AT2G20750	DR	CANNTG	-607	-602
AT2G20750	DR	CANNTG	-515	-510
AT2G20750	DR	CANNTG	-387	-382
AT5G12900	DR	CANNTG	-973	-968
AT5G12900	DR	CANNTG	-939	-934
AT5G12900	DR	CANNTG	-519	-514
AT5G12900	DR	CANNTG	-228	-223
AT1G79410	DR	CANNTG	-696	-691
AT1G79410	DR	CANNTG	-681	-676
AT1G79410	DR	CANNTG	-405	-400
AT1G79410	DR	CANNTG	-372	-367
AT2G42960	DR	CANNTG	-947	-942
AT2G42960	DR	CANNTG	-589	-584
AT2G42960	DR	CANNTG	-195	-190
AT2G42960	DR	CANNTG	-83	-78
AT1G17610	DR	CANNTG	-994	-989
AT1G17610	DR	CANNTG	-732	-727
AT1G17610	DR	CANNTG	-589	-584
AT1G17610	DR	CANNTG	-428	-423
AT1G17610	DR	CANNTG	-98	-93
AT3G28100	DR	CANNTG	-816	-811
AT3G28100	DR	CANNTG	-749	-744
AT3G28100	DR	CANNTG	-675	-670
AT3G28100	DR	CANNTG	-365	-360
AT4G12030	DR	CANNTG	-847	-842
AT4G12030	DR	CANNTG	-560	-555
AT4G12030	DR	CANNTG	-294	-289
AT4G12030	DR	CANNTG	-208	-203
AT4G12030	DR	CANNTG	-169	-164
AT3G52900	DR	CANNTG	-836	-831
AT3G52900	DR	CANNTG	-822	-817
AT3G52900	DR	CANNTG	-737	-732
AT3G52900	DR	CANNTG	-654	-649
AT3G52900	DR	CANNTG	-607	-602
AT3G52900	DR	CANNTG	-328	-323
AT3G52900	DR	CANNTG	-63	-58
AT2G41310	DR	CANNTG	-535	-530
AT2G41310	DR	CANNTG	-503	-498
AT2G41310	DR	CANNTG	-58	-53
AT2G26870	DR	CANNTG	-1000	-995
AT2G26870	DR	CANNTG	-462	-457
AT2G26870	DR	CANNTG	-328	-323
AT2G26870	DR	CANNTG	-177	-172
AT5G16190	DR	CANNTG	-607	-602
AT5G16190	DR	CANNTG	-253	-248
AT5G16190	DR	CANNTG	-130	-125
AT5G16190	DR	CANNTG	-13	-8
AT2G17530	DR	CANNTG	-968	-963
AT2G17530	DR	CANNTG	-894	-889
AT2G17530	DR	CANNTG	-806	-801
AT2G17530	DR	CANNTG	-401	-396
AT4G17245	DR	CANNTG	-942	-937
AT4G17245	DR	CANNTG	-830	-825
AT4G17245	DR	CANNTG	-383	-378
AT4G17245	DR	CANNTG	-334	-329
AT4G17245	DR	CANNTG	-203	-198
AT4G17245	DR	CANNTG	-165	-160
AT4G17245	DR	CANNTG	-99	-94
AT2G42370	DR	CANNTG	-856	-851
AT2G42370	DR	CANNTG	-681	-676
AT2G42370	DR	CANNTG	-651	-646
AT2G42370	DR	CANNTG	-150	-145
AT2G23610	DR	CANNTG	-778	-773
AT2G23610	DR	CANNTG	-652	-647
AT2G23610	DR	CANNTG	-359	-354
AT2G23610	DR	CANNTG	-303	-298
AT2G23610	DR	CANNTG	-256	-251
AT2G23610	DR	CANNTG	-210	-205
AT2G23610	DR	CANNTG	-178	-173
AT1G77270	DR	CANNTG	-679	-674
AT1G77270	DR	CANNTG	-280	-275
AT1G77270	DR	CANNTG	-254	-249
AT1G77270	DR	CANNTG	-101	-96
AT1G47340	DR	CANNTG	-780	-775
AT1G47340	DR	CANNTG	-229	-224
AT1G47340	DR	CANNTG	-48	-43
AT4G14020	DR	CANNTG	-760	-755
AT4G14020	DR	CANNTG	-561	-556
AT4G14020	DR	CANNTG	-532	-527
AT4G14020	DR	CANNTG	-501	-496
AT4G14020	DR	CANNTG	-468	-463
AT4G09520	DR	CANNTG	-858	-853
AT4G09520	DR	CANNTG	-686	-681
AT4G09520	DR	CANNTG	-569	-564
AT4G09520	DR	CANNTG	-546	-541
AT4G09520	DR	CANNTG	-28	-23
AT4G09520	DR	CANNTG	-12	-7
AT3G13750	DR	CANNTG	-994	-989
AT3G13750	DR	CANNTG	-611	-606
AT3G13750	DR	CANNTG	-596	-591
AT3G13750	DR	CANNTG	-405	-400
AT3G13750	DR	CANNTG	-251	-246
AT2G47450	DR	CANNTG	-986	-981
AT2G47450	DR	CANNTG	-969	-964
AT2G47450	DR	CANNTG	-862	-857
AT2G47450	DR	CANNTG	-644	-639
AT2G47450	DR	CANNTG	-569	-564
AT2G47450	DR	CANNTG	-352	-347
AT1G12320	DR	CANNTG	-917	-912
AT1G12320	DR	CANNTG	-878	-873
AT1G12320	DR	CANNTG	-865	-860
AT1G12320	DR	CANNTG	-841	-836
AT1G12320	DR	CANNTG	-825	-820
AT1G12320	DR	CANNTG	-764	-759
AT1G12320	DR	CANNTG	-651	-646
AT1G12320	DR	CANNTG	-634	-629
AT1G12320	DR	CANNTG	-535	-530
AT1G12320	DR	CANNTG	-282	-277
AT2G30890	DR	CANNTG	-786	-781
AT2G30890	DR	CANNTG	-519	-514
AT2G30890	DR	CANNTG	-360	-355
AT2G30890	DR	CANNTG	-11	-6
AT2G22090	DR	CANNTG	-724	-719
AT2G22090	DR	CANNTG	-658	-653
AT2G22090	DR	CANNTG	-486	-481
AT1G01070	DR	CANNTG	-937	-932
AT1G01070	DR	CANNTG	-676	-671
AT1G01070	DR	CANNTG	-499	-494
AT1G01070	DR	CANNTG	-493	-488
AT1G01070	DR	CANNTG	-213	-208
AT1G01070	DR	CANNTG	-186	-181
AT1G01070	DR	CANNTG	-151	-146
AT1G49470	DR	CANNTG	-864	-859
AT1G49470	DR	CANNTG	-730	-725
AT1G49470	DR	CANNTG	-583	-578
AT1G49470	DR	CANNTG	-349	-344
AT1G49470	DR	CANNTG	-112	-107
AT5G46690	DR	CANNTG	-859	-854
AT5G46690	DR	CANNTG	-791	-786
AT5G46690	DR	CANNTG	-576	-571
AT5G46690	DR	CANNTG	-472	-467
AT5G46690	DR	CANNTG	-416	-411
AT5G46690	DR	CANNTG	-401	-396
AT5G46690	DR	CANNTG	-222	-217
AT4G02420	DR	CANNTG	-975	-970
AT4G02420	DR	CANNTG	-796	-791
AT4G02420	DR	CANNTG	-762	-757
AT4G02420	DR	CANNTG	-682	-677
AT4G02420	DR	CANNTG	-565	-560
AT4G02420	DR	CANNTG	-418	-413
AT1G11410	DR	CANNTG	-882	-877
AT1G11410	DR	CANNTG	-762	-757
AT1G11410	DR	CANNTG	-718	-713
AT1G11410	DR	CANNTG	-605	-600
AT1G11410	DR	CANNTG	-589	-584
AT1G11410	DR	CANNTG	-183	-178
AT1G11410	DR	CANNTG	-68	-63
AT5G06670	DR	CANNTG	-991	-986
AT5G06670	DR	CANNTG	-684	-679
AT5G06670	DR	CANNTG	-676	-671
AT5G06670	DR	CANNTG	-593	-588
AT5G06670	DR	CANNTG	-338	-333
AT5G06670	DR	CANNTG	-293	-288
AT4G17790	DR	CANNTG	-686	-681
AT4G17790	DR	CANNTG	-530	-525
AT4G08160	DR	CANNTG	-751	-746
AT4G08160	DR	CANNTG	-339	-334
AT4G08160	DR	CANNTG	-319	-314
AT4G08160	DR	CANNTG	-260	-255
AT4G08160	DR	CANNTG	-166	-161
AT5G52120	DR	CANNTG	-981	-976
AT5G52120	DR	CANNTG	-870	-865
AT5G52120	DR	CANNTG	-801	-796
AT5G52120	DR	CANNTG	-562	-557
AT4G00880	DR	CANNTG	-931	-926
AT4G00880	DR	CANNTG	-904	-899
AT4G00880	DR	CANNTG	-191	-186
AT4G27230	DR	CANNTG	-740	-735
AT4G27230	DR	CANNTG	-530	-525
AT4G27230	DR	CANNTG	-402	-397
AT4G27230	DR	CANNTG	-241	-236
AT5G48500	DR	CANNTG	-998	-993
AT5G48500	DR	CANNTG	-788	-783
AT5G48500	DR	CANNTG	-562	-557
AT5G48500	DR	CANNTG	-114	-109
AT3G06850	DR	CANNTG	-914	-909
AT3G06850	DR	CANNTG	-822	-817
AT3G06850	DR	CANNTG	-493	-488
AT3G06850	DR	CANNTG	-327	-322
AT2G41140	DR	CANNTG	-944	-939
AT2G41140	DR	CANNTG	-915	-910
AT2G41140	DR	CANNTG	-93	-88
AT3G46130	DR	CANNTG	-937	-932
AT3G46130	DR	CANNTG	-630	-625
AT3G46130	DR	CANNTG	-208	-203
AT2G07140	DR	CANNTG	-849	-844
AT2G07140	DR	CANNTG	-598	-593
AT2G07140	DR	CANNTG	-589	-584
AT2G07140	DR	CANNTG	-29	-24
AT1G69780	DR	CANNTG	-322	-317
AT1G69780	DR	CANNTG	-291	-286
AT1G69780	DR	CANNTG	-151	-146
AT1G55920	DR	CANNTG	-892	-887
AT1G55920	DR	CANNTG	-528	-523
AT1G55920	DR	CANNTG	-407	-402
AT5G65760	DR	CANNTG	-738	-733
AT5G65760	DR	CANNTG	-706	-701
AT5G65760	DR	CANNTG	-586	-581
AT5G65760	DR	CANNTG	-445	-440
AT5G65760	DR	CANNTG	-234	-229
AT5G65760	DR	CANNTG	-49	-44
AT4G17030	DR	CANNTG	-659	-654
AT4G17030	DR	CANNTG	-548	-543
AT4G17030	DR	CANNTG	-291	-286
AT4G17030	DR	CANNTG	-213	-208
AT4G17030	DR	CANNTG	-178	-173
AT4G17030	DR	CANNTG	-68	-63
AT5G15830	DR	CANNTG	-742	-737
AT5G15830	DR	CANNTG	-578	-573
AT5G15830	DR	CANNTG	-554	-549
AT5G15830	DR	CANNTG	-513	-508
AT5G15830	DR	CANNTG	-102	-97
AT5G15830	DR	CANNTG	-85	-80
AT4G16370	DR	CANNTG	-857	-852
AT4G16370	DR	CANNTG	-810	-805
AT4G16370	DR	CANNTG	-635	-630
AT4G16370	DR	CANNTG	-579	-574
AT4G16370	DR	CANNTG	-537	-532
AT4G16370	DR	CANNTG	-380	-375
AT3G27420	DR	CANNTG	-823	-818
AT3G27420	DR	CANNTG	-789	-784
AT3G27420	DR	CANNTG	-779	-774
AT3G27420	DR	CANNTG	-633	-628
AT3G27420	DR	CANNTG	-418	-413
AT5G64380	DR	CANNTG	-810	-805
AT5G64380	DR	CANNTG	-591	-586
AT5G64380	DR	CANNTG	-525	-520
AT5G64380	DR	CANNTG	-434	-429
AT5G64380	DR	CANNTG	-251	-246
AT5G64380	DR	CANNTG	-25	-20
AT5G57900	DR	CANNTG	-908	-903
AT5G57900	DR	CANNTG	-846	-841
AT5G57900	DR	CANNTG	-800	-795
AT5G57900	DR	CANNTG	-238	-233
AT5G57900	DR	CANNTG	-165	-160
AT5G57900	DR	CANNTG	-104	-99
AT5G57900	DR	CANNTG	-92	-87
AT3G02690	DR	CANNTG	-823	-818
AT3G02690	DR	CANNTG	-577	-572
AT3G02690	DR	CANNTG	-77	-72
AT2G27820	DR	CANNTG	-893	-888
AT2G27820	DR	CANNTG	-847	-842
AT2G27820	DR	CANNTG	-838	-833
AT2G27820	DR	CANNTG	-826	-821
AT2G27820	DR	CANNTG	-781	-776
AT2G27820	DR	CANNTG	-668	-663
AT2G27820	DR	CANNTG	-595	-590
AT2G27820	DR	CANNTG	-435	-430
AT2G27820	DR	CANNTG	-140	-135
AT4G29210	DR	CANNTG	-927	-922
AT4G29210	DR	CANNTG	-899	-894
AT4G29210	DR	CANNTG	-840	-835
AT4G29210	DR	CANNTG	-353	-348
AT1G77060	DR	CANNTG	-780	-775
AT1G77060	DR	CANNTG	-745	-740
AT1G77060	DR	CANNTG	-735	-730
AT1G77060	DR	CANNTG	-690	-685
AT1G77060	DR	CANNTG	-87	-82
AT3G61950	DR	CANNTG	-879	-874
AT3G61950	DR	CANNTG	-529	-524
AT3G61950	DR	CANNTG	-276	-271
AT5G40450	DR	CANNTG	-909	-904
AT5G40450	DR	CANNTG	-274	-269
AT5G40450	DR	CANNTG	-268	-263
AT5G40450	DR	CANNTG	-205	-200
AT5G40450	DR	CANNTG	-197	-192
AT5G40450	DR	CANNTG	-131	-126
AT5G40450	DR	CANNTG	-49	-44
AT1G20010	DR	CANNTG	-810	-805
AT1G20010	DR	CANNTG	-378	-373
AT1G20010	DR	CANNTG	-330	-325
AT1G20010	DR	CANNTG	-287	-282
AT1G20010	DR	CANNTG	-93	-88
AT5G65380	DR	CANNTG	-691	-686
AT5G65380	DR	CANNTG	-619	-614
AT5G65380	DR	CANNTG	-608	-603
AT5G65380	DR	CANNTG	-463	-458
AT5G65380	DR	CANNTG	-151	-146
AT5G23680	DR	CANNTG	-873	-868
AT5G23680	DR	CANNTG	-827	-822
AT5G23680	DR	CANNTG	-638	-633
AT5G23680	DR	CANNTG	-479	-474
AT5G23680	DR	CANNTG	-192	-187
AT2G16280	DR	CANNTG	-924	-919
AT2G16280	DR	CANNTG	-671	-666
AT2G16280	DR	CANNTG	-549	-544
AT2G16280	DR	CANNTG	-453	-448
AT2G16280	DR	CANNTG	-367	-362
AT2G16280	DR	CANNTG	-138	-133
AT2G30460	DR	CANNTG	-855	-850
AT2G30460	DR	CANNTG	-799	-794
AT2G30460	DR	CANNTG	-541	-536
AT2G30460	DR	CANNTG	-535	-530
AT2G30460	DR	CANNTG	-85	-80
AT4G02440	DR	CANNTG	-740	-735
AT4G02440	DR	CANNTG	-679	-674
AT4G02440	DR	CANNTG	-566	-561
AT4G02440	DR	CANNTG	-426	-421
AT4G02440	DR	CANNTG	-377	-372
AT4G02440	DR	CANNTG	-234	-229
AT1G25230	DR	CANNTG	-550	-545
AT1G25230	DR	CANNTG	-130	-125
AT1G25230	DR	CANNTG	-108	-103
AT1G25230	DR	CANNTG	-72	-67
AT2G38970	DR	CANNTG	-971	-966
AT2G38970	DR	CANNTG	-740	-735
AT2G38970	DR	CANNTG	-701	-696
AT2G38970	DR	CANNTG	-631	-626
AT1G14345	DR	CANNTG	-680	-675
AT1G14345	DR	CANNTG	-554	-549
AT1G14345	DR	CANNTG	-521	-516
AT1G14345	DR	CANNTG	-434	-429
AT1G14345	DR	CANNTG	-254	-249
AT1G14345	DR	CANNTG	-96	-91
AT3G26932	DR	CANNTG	-849	-844
AT3G26932	DR	CANNTG	-481	-476
AT3G26932	DR	CANNTG	-406	-401
AT3G26932	DR	CANNTG	-267	-262
AT3G26932	DR	CANNTG	-197	-192
AT3G26932	DR	CANNTG	-130	-125
AT4G34760	DR	CANNTG	-797	-792
AT4G34760	DR	CANNTG	-612	-607
AT4G34760	DR	CANNTG	-247	-242
AT4G34760	DR	CANNTG	-204	-199
AT4G34760	DR	CANNTG	-198	-193
AT2G18910	DR	CANNTG	-945	-940
AT2G18910	DR	CANNTG	-851	-846
AT2G18910	DR	CANNTG	-776	-771
AT2G18910	DR	CANNTG	-704	-699
AT2G18910	DR	CANNTG	-659	-654
AT2G18910	DR	CANNTG	-545	-540
AT2G18910	DR	CANNTG	-470	-465
AT2G18910	DR	CANNTG	-462	-457
AT2G18910	DR	CANNTG	-193	-188
AT3G13000	DR	CANNTG	-384	-379
AT3G13000	DR	CANNTG	-285	-280
AT3G13000	DR	CANNTG	-237	-232
AT3G13000	DR	CANNTG	-58	-53
AT3G13000	DR	CANNTG	-47	-42
AT3G11230	DR	CANNTG	-846	-841
AT3G11230	DR	CANNTG	-635	-630
AT3G11230	DR	CANNTG	-624	-619
AT3G11230	DR	CANNTG	-437	-432
AT2G46225	DR	CANNTG	-980	-975
AT2G46225	DR	CANNTG	-840	-835
AT2G46225	DR	CANNTG	-817	-812
AT2G46225	DR	CANNTG	-733	-728
AT2G46225	DR	CANNTG	-702	-697
AT2G46225	DR	CANNTG	-689	-684
AT2G46225	DR	CANNTG	-607	-602
AT2G46225	DR	CANNTG	-451	-446
AT1G48280	DR	CANNTG	-757	-752
AT1G48280	DR	CANNTG	-741	-736
AT1G48280	DR	CANNTG	-361	-356
AT1G48280	DR	CANNTG	-350	-345
AT1G48280	DR	CANNTG	-284	-279
AT5G35490	DR	CANNTG	-727	-722
AT5G35490	DR	CANNTG	-692	-687
AT5G35490	DR	CANNTG	-578	-573
AT5G35490	DR	CANNTG	-322	-317
AT5G35490	DR	CANNTG	-226	-221
AT5G35490	DR	CANNTG	-40	-35
AT5G12890	DR	CANNTG	-800	-795
AT5G12890	DR	CANNTG	-766	-761
AT5G12890	DR	CANNTG	-557	-552
AT5G12890	DR	CANNTG	-393	-388
AT3G14240	DR	CANNTG	-987	-982
AT3G14240	DR	CANNTG	-952	-947
AT3G14240	DR	CANNTG	-622	-617
AT3G14240	DR	CANNTG	-597	-592
AT3G14240	DR	CANNTG	-403	-398
AT4G13830	DR	CANNTG	-826	-821
AT4G13830	DR	CANNTG	-618	-613
AT4G13830	DR	CANNTG	-493	-488
AT4G13830	DR	CANNTG	-471	-466
AT4G13830	DR	CANNTG	-127	-122
AT5G53020	DR	CANNTG	-832	-827
AT5G53020	DR	CANNTG	-534	-529
AT5G53020	DR	CANNTG	-414	-409
AT5G53020	DR	CANNTG	-359	-354
AT5G53020	DR	CANNTG	-302	-297
AT5G53020	DR	CANNTG	-107	-102
AT1G69935	DR	CANNTG	-950	-945
AT1G69935	DR	CANNTG	-944	-939
AT1G69935	DR	CANNTG	-727	-722
AT1G69935	DR	CANNTG	-605	-600
AT1G69935	DR	CANNTG	-497	-492
AT1G69935	DR	CANNTG	-81	-76
AT1G69935	DR	CANNTG	-28	-23
AT5G59780	DR	CANNTG	-813	-808
AT5G59780	DR	CANNTG	-435	-430
AT5G59780	DR	CANNTG	-229	-224
AT5G59780	DR	CANNTG	-77	-72
AT5G64860	DR	CANNTG	-982	-977
AT5G64860	DR	CANNTG	-875	-870
AT5G64860	DR	CANNTG	-825	-820
AT5G64860	DR	CANNTG	-711	-706
AT5G64860	DR	CANNTG	-685	-680
AT5G64860	DR	CANNTG	-660	-655
AT5G64860	DR	CANNTG	-126	-121
AT5G64860	DR	CANNTG	-115	-110
AT5G64860	DR	CANNTG	-51	-46
AT3G45310	DR	CANNTG	-928	-923
AT3G45310	DR	CANNTG	-719	-714
AT3G45310	DR	CANNTG	-490	-485
AT3G45310	DR	CANNTG	-80	-75
AT4G21620	DR	CANNTG	-944	-939
AT4G21620	DR	CANNTG	-511	-506
AT4G21620	DR	CANNTG	-441	-436
AT4G21620	DR	CANNTG	-421	-416
AT4G21620	DR	CANNTG	-361	-356
AT4G21620	DR	CANNTG	-299	-294
AT4G21620	DR	CANNTG	-270	-265
AT3G26890	DR	CANNTG	-741	-736
AT3G26890	DR	CANNTG	-716	-711
AT3G26890	DR	CANNTG	-628	-623
AT2G42790	DR	CANNTG	-869	-864
AT2G42790	DR	CANNTG	-811	-806
AT2G42790	DR	CANNTG	-281	-276
AT2G42790	DR	CANNTG	-139	-134
AT2G42790	DR	CANNTG	-97	-92
AT1G70230	DR	CANNTG	-718	-713
AT1G70230	DR	CANNTG	-486	-481
AT1G70230	DR	CANNTG	-359	-354
AT1G70230	DR	CANNTG	-263	-258
AT2G01620	DR	CANNTG	-623	-618
AT2G01620	DR	CANNTG	-601	-596
AT2G01620	DR	CANNTG	-507	-502
AT2G01620	DR	CANNTG	-396	-391
AT2G01620	DR	CANNTG	-237	-232
AT2G01620	DR	CANNTG	-101	-96
AT2G01620	DR	CANNTG	-61	-56
AT5G23660	DR	CANNTG	-760	-755
AT5G23660	DR	CANNTG	-622	-617
AT5G23660	DR	CANNTG	-542	-537
AT2G19310	DR	CANNTG	-795	-790
AT2G19310	DR	CANNTG	-473	-468
AT2G19310	DR	CANNTG	-345	-340
AT4G30530	DR	CANNTG	-969	-964
AT4G30530	DR	CANNTG	-910	-905
AT4G30530	DR	CANNTG	-838	-833
AT4G30530	DR	CANNTG	-740	-735
AT4G30530	DR	CANNTG	-364	-359
AT4G30530	DR	CANNTG	-330	-325
AT5G08370	DR	CANNTG	-878	-873
AT5G08370	DR	CANNTG	-817	-812
AT5G08370	DR	CANNTG	-201	-196
AT5G41210	DR	CANNTG	-740	-735
AT5G41210	DR	CANNTG	-588	-583
AT5G41210	DR	CANNTG	-527	-522
AT5G41210	DR	CANNTG	-462	-457
AT5G41210	DR	CANNTG	-281	-276
AT5G41210	DR	CANNTG	-237	-232
AT4G03210	DR	CANNTG	-877	-872
AT4G03210	DR	CANNTG	-660	-655
AT4G03210	DR	CANNTG	-498	-493
AT4G03210	DR	CANNTG	-60	-55
AT1G25450	DR	CANNTG	-382	-377
AT1G25450	DR	CANNTG	-260	-255
AT1G25450	DR	CANNTG	-228	-223
AT1G25450	DR	CANNTG	-89	-84
AT4G02050	DR	CANNTG	-1000	-995
AT4G02050	DR	CANNTG	-931	-926
AT4G02050	DR	CANNTG	-626	-621
AT4G02050	DR	CANNTG	-482	-477
AT4G02050	DR	CANNTG	-157	-152
AT2G14170	DR	CANNTG	-830	-825
AT2G14170	DR	CANNTG	-814	-809
AT2G14170	DR	CANNTG	-531	-526
AT2G14170	DR	CANNTG	-493	-488
AT2G14170	DR	CANNTG	-400	-395
AT2G14170	DR	CANNTG	-363	-358
AT3G47560	DR	CANNTG	-972	-967
AT3G47560	DR	CANNTG	-919	-914
AT3G47560	DR	CANNTG	-846	-841
AT3G47560	DR	CANNTG	-817	-812
AT3G47560	DR	CANNTG	-800	-795
AT3G47560	DR	CANNTG	-688	-683
AT3G47560	DR	CANNTG	-619	-614
AT3G47560	DR	CANNTG	-550	-545
AT3G47560	DR	CANNTG	-314	-309
AT3G47560	DR	CANNTG	-92	-87
AT2G47910	DR	CANNTG	-652	-647
AT2G47910	DR	CANNTG	-299	-294
AT2G47910	DR	CANNTG	-143	-138
AT5G08350	DR	CANNTG	-827	-822
AT5G08350	DR	CANNTG	-817	-812
AT5G08350	DR	CANNTG	-673	-668
AT5G08350	DR	CANNTG	-653	-648
AT5G08350	DR	CANNTG	-598	-593
AT2G22990	DR	CANNTG	-858	-853
AT2G22990	DR	CANNTG	-830	-825
AT2G22990	DR	CANNTG	-746	-741
AT2G22990	DR	CANNTG	-658	-653
AT2G22990	DR	CANNTG	-176	-171
AT5G54630	DR	CANNTG	-972	-967
AT5G54630	DR	CANNTG	-811	-806
AT5G54630	DR	CANNTG	-191	-186
AT2G20725	DR	CANNTG	-487	-482
AT2G20725	DR	CANNTG	-234	-229
AT2G20725	DR	CANNTG	-131	-126
AT2G20725	DR	CANNTG	-51	-46
AT3G13062	DR	CANNTG	-668	-663
AT3G13062	DR	CANNTG	-520	-515
AT3G13062	DR	CANNTG	-500	-495
AT3G13062	DR	CANNTG	-66	-61
AT5G05690	DR	CANNTG	-643	-638
AT5G05690	DR	CANNTG	-637	-632
AT5G05690	DR	CANNTG	-533	-528
AT5G05690	DR	CANNTG	-465	-460
AT3G18050	DR	CANNTG	-983	-978
AT3G18050	DR	CANNTG	-639	-634
AT3G18050	DR	CANNTG	-423	-418
AT3G18050	DR	CANNTG	-90	-85
AT1G15000	DR	CANNTG	-653	-648
AT1G15000	DR	CANNTG	-361	-356
AT1G15000	DR	CANNTG	-185	-180
AT1G15000	DR	CANNTG	-112	-107
AT5G09460	DR	CANNTG	-641	-636
AT5G09460	DR	CANNTG	-550	-545
AT5G09460	DR	CANNTG	-487	-482
AT5G09460	DR	CANNTG	-344	-339
AT5G09460	DR	CANNTG	-203	-198
AT5G09460	DR	CANNTG	-185	-180
AT2G39560	DR	CANNTG	-936	-931
AT2G39560	DR	CANNTG	-922	-917
AT2G39560	DR	CANNTG	-891	-886
AT2G39560	DR	CANNTG	-566	-561
AT2G39560	DR	CANNTG	-411	-406
AT2G39560	DR	CANNTG	-280	-275
AT2G39560	DR	CANNTG	-87	-82
AT5G52220	DR	CANNTG	-917	-912
AT5G52220	DR	CANNTG	-870	-865
AT5G52220	DR	CANNTG	-692	-687
AT5G52220	DR	CANNTG	-497	-492
AT5G52220	DR	CANNTG	-334	-329
AT5G52220	DR	CANNTG	-281	-276
AT1G17100	DR	CANNTG	-897	-892
AT1G17100	DR	CANNTG	-857	-852
AT1G17100	DR	CANNTG	-558	-553
AT1G17100	DR	CANNTG	-392	-387
AT5G09820	DR	CANNTG	-872	-867
AT5G09820	DR	CANNTG	-827	-822
AT5G09820	DR	CANNTG	-818	-813
AT5G09820	DR	CANNTG	-809	-804
AT5G09820	DR	CANNTG	-699	-694
AT5G09820	DR	CANNTG	-637	-632
AT5G09820	DR	CANNTG	-321	-316
AT5G09820	DR	CANNTG	-315	-310
AT5G20935	DR	CANNTG	-863	-858
AT5G20935	DR	CANNTG	-843	-838
AT5G20935	DR	CANNTG	-725	-720
AT5G20935	DR	CANNTG	-234	-229
AT5G20935	DR	CANNTG	-60	-55
AT3G52370	DR	CANNTG	-531	-526
AT3G52370	DR	CANNTG	-518	-513
AT3G52370	DR	CANNTG	-396	-391
AT3G52370	DR	CANNTG	-379	-374
AT5G17400	DR	CANNTG	-945	-940
AT5G17400	DR	CANNTG	-648	-643
AT5G17400	DR	CANNTG	-633	-628
AT3G48490	DR	CANNTG	-809	-804
AT3G48490	DR	CANNTG	-761	-756
AT3G48490	DR	CANNTG	-610	-605
AT3G48490	DR	CANNTG	-584	-579
AT3G15680	DR	CANNTG	-969	-964
AT3G15680	DR	CANNTG	-858	-853
AT3G15680	DR	CANNTG	-473	-468
AT5G60230	DR	CANNTG	-325	-320
AT3G47540	DR	CANNTG	-902	-897
AT3G47540	DR	CANNTG	-721	-716
AT3G47540	DR	CANNTG	-533	-528
AT3G47540	DR	CANNTG	-486	-481
AT3G47540	DR	CANNTG	-169	-164
AT1G22160	DR	CANNTG	-920	-915
AT1G22160	DR	CANNTG	-851	-846
AT1G22160	DR	CANNTG	-518	-513
AT1G22160	DR	CANNTG	-332	-327
AT4G31115	DR	CANNTG	-892	-887
AT4G31115	DR	CANNTG	-539	-534
AT4G31115	DR	CANNTG	-400	-395
AT4G31115	DR	CANNTG	-372	-367
AT4G31115	DR	CANNTG	-220	-215
AT4G26790	DR	CANNTG	-806	-801
AT4G26790	DR	CANNTG	-681	-676
AT4G26790	DR	CANNTG	-612	-607
AT4G26790	DR	CANNTG	-378	-373
AT4G26790	DR	CANNTG	-75	-70
AT1G72970	DR	CANNTG	-841	-836
AT1G72970	DR	CANNTG	-716	-711
AT1G72970	DR	CANNTG	-414	-409
AT1G72970	DR	CANNTG	-401	-396
AT1G72970	DR	CANNTG	-184	-179
AT1G72970	DR	CANNTG	-182	-177
AT1G49930	DR	CANNTG	-538	-533
AT1G49930	DR	CANNTG	-351	-346
AT1G49930	DR	CANNTG	-181	-176
AT1G49930	DR	CANNTG	-82	-77
AT1G49930	DR	CANNTG	-70	-65
AT1G77670	DR	CANNTG	-763	-758
AT1G77670	DR	CANNTG	-679	-674
AT1G77670	DR	CANNTG	-654	-649
AT1G77670	DR	CANNTG	-645	-640
AT1G77670	DR	CANNTG	-413	-408
AT1G77670	DR	CANNTG	-115	-110
AT3G60690	DR	CANNTG	-728	-723
AT3G60690	DR	CANNTG	-535	-530
AT3G60690	DR	CANNTG	-522	-517
AT5G51970	DR	CANNTG	-866	-861
AT5G51970	DR	CANNTG	-846	-841
AT5G51970	DR	CANNTG	-511	-506
AT5G51970	DR	CANNTG	-427	-422
AT1G62950	DR	CANNTG	-873	-868
AT1G62950	DR	CANNTG	-395	-390
AT1G62950	DR	CANNTG	-380	-375
AT1G62950	DR	CANNTG	-364	-359
AT1G62950	DR	CANNTG	-282	-277
AT1G62950	DR	CANNTG	-113	-108
AT5G61340	DR	CANNTG	-914	-909
AT5G61340	DR	CANNTG	-892	-887
AT5G61340	DR	CANNTG	-592	-587
AT3G48690	DR	CANNTG	-942	-937
AT3G48690	DR	CANNTG	-742	-737
AT3G48690	DR	CANNTG	-569	-564
AT3G48690	DR	CANNTG	-178	-173
AT3G48690	DR	CANNTG	-171	-166
AT3G48690	DR	CANNTG	-108	-103
AT1G48320	DR	CANNTG	-830	-825
AT1G48320	DR	CANNTG	-765	-760
AT1G48320	DR	CANNTG	-519	-514
AT1G48320	DR	CANNTG	-418	-413
AT1G48320	DR	CANNTG	-115	-110
AT1G15410	DR	CANNTG	-863	-858
AT1G15410	DR	CANNTG	-811	-806
AT1G15410	DR	CANNTG	-754	-749
AT1G15410	DR	CANNTG	-499	-494
AT4G37560	DR	CANNTG	-936	-931
AT4G37560	DR	CANNTG	-827	-822
AT4G37560	DR	CANNTG	-809	-804
AT4G37560	DR	CANNTG	-700	-695
AT4G37560	DR	CANNTG	-195	-190
AT3G21870	DR	CANNTG	-971	-966
AT3G21870	DR	CANNTG	-896	-891
AT3G21870	DR	CANNTG	-164	-159
AT4G39510	DR	CANNTG	-654	-649
AT4G39510	DR	CANNTG	-538	-533
AT4G39510	DR	CANNTG	-236	-231
AT4G39510	DR	CANNTG	-168	-163
AT2G19780	DR	CANNTG	-857	-852
AT2G19780	DR	CANNTG	-680	-675
AT2G19780	DR	CANNTG	-597	-592
AT2G19780	DR	CANNTG	-461	-456
AT2G19780	DR	CANNTG	-332	-327
AT2G19780	DR	CANNTG	-269	-264
AT2G19780	DR	CANNTG	-262	-257
AT2G19780	DR	CANNTG	-156	-151
AT4G27600	DR	CANNTG	-935	-930
AT4G27600	DR	CANNTG	-465	-460
AT4G27600	DR	CANNTG	-304	-299
AT2G01260	DR	CANNTG	-984	-979
AT2G01260	DR	CANNTG	-750	-745
AT2G01260	DR	CANNTG	-647	-642
AT2G01260	DR	CANNTG	-521	-516
AT2G01260	DR	CANNTG	-367	-362
AT5G21100	DR	CANNTG	-974	-969
AT5G21100	DR	CANNTG	-935	-930
AT5G21100	DR	CANNTG	-605	-600
AT5G21100	DR	CANNTG	-343	-338
AT1G04350	DR	CANNTG	-946	-941
AT1G04350	DR	CANNTG	-627	-622
AT1G04350	DR	CANNTG	-525	-520
AT1G04350	DR	CANNTG	-216	-211
AT5G12310	DR	CANNTG	-999	-994
AT5G12310	DR	CANNTG	-624	-619
AT5G47610	DR	CANNTG	-999	-994
AT5G47610	DR	CANNTG	-993	-988
AT5G47610	DR	CANNTG	-792	-787
AT5G47610	DR	CANNTG	-710	-705
AT5G47610	DR	CANNTG	-686	-681
AT5G47610	DR	CANNTG	-620	-615
AT5G47610	DR	CANNTG	-250	-245
AT5G57800	DR	CANNTG	-843	-838
AT5G57800	DR	CANNTG	-660	-655
AT5G01920	DR	CANNTG	-747	-742
AT5G01920	DR	CANNTG	-96	-91
AT5G01920	DR	CANNTG	-82	-77
AT5G01920	DR	CANNTG	-63	-58
AT4G01450	DR	CANNTG	-461	-456
AT4G01450	DR	CANNTG	-347	-342
AT1G29720	DR	CANNTG	-978	-973
AT1G29720	DR	CANNTG	-509	-504
AT1G29720	DR	CANNTG	-437	-432
AT1G29720	DR	CANNTG	-238	-233
AT1G64200	DR	CANNTG	-581	-576
AT1G64200	DR	CANNTG	-547	-542
AT1G64200	DR	CANNTG	-386	-381
AT1G64200	DR	CANNTG	-171	-166
AT3G50750	DR	CANNTG	-939	-934
AT3G50750	DR	CANNTG	-762	-757
AT3G50750	DR	CANNTG	-692	-687
AT3G50750	DR	CANNTG	-516	-511
AT3G50750	DR	CANNTG	-364	-359
AT3G23200	DR	CANNTG	-959	-954
AT3G23200	DR	CANNTG	-815	-810
AT3G23200	DR	CANNTG	-733	-728
AT3G23200	DR	CANNTG	-421	-416
AT3G23200	DR	CANNTG	-279	-274
AT1G11580	DR	CANNTG	-804	-799
AT1G11580	DR	CANNTG	-784	-779
AT1G11580	DR	CANNTG	-498	-493
AT1G11580	DR	CANNTG	-398	-393
AT1G11580	DR	CANNTG	-134	-129
AT4G15550	DR	CANNTG	-956	-951
AT4G15550	DR	CANNTG	-801	-796
AT4G15550	DR	CANNTG	-311	-306
AT4G15550	DR	CANNTG	-245	-240
AT5G53370	DR	CANNTG	-984	-979
AT5G53370	DR	CANNTG	-443	-438
AT5G53370	DR	CANNTG	-425	-420
AT5G13400	DR	CANNTG	-757	-752
AT5G13400	DR	CANNTG	-684	-679
AT5G13400	DR	CANNTG	-315	-310
AT5G13400	DR	CANNTG	-247	-242
AT3G56140	DR	CANNTG	-714	-709
AT3G56140	DR	CANNTG	-607	-602
AT3G56140	DR	CANNTG	-574	-569
AT3G56140	DR	CANNTG	-557	-552
AT3G56140	DR	CANNTG	-371	-366
AT3G56140	DR	CANNTG	-258	-253
AT3G56140	DR	CANNTG	-215	-210
AT1G19650	DR	CANNTG	-830	-825
AT1G19650	DR	CANNTG	-673	-668
AT1G19650	DR	CANNTG	-605	-600
AT1G19650	DR	CANNTG	-465	-460
AT1G19650	DR	CANNTG	-445	-440
AT1G19650	DR	CANNTG	-290	-285
AT1G19650	DR	CANNTG	-272	-267
AT5G13640	DR	CANNTG	-803	-798
AT5G13640	DR	CANNTG	-791	-786
AT5G13640	DR	CANNTG	-465	-460
AT5G13640	DR	CANNTG	-12	-7
AT5G52420	DR	CANNTG	-922	-917
AT5G52420	DR	CANNTG	-915	-910
AT5G52420	DR	CANNTG	-810	-805
AT5G52420	DR	CANNTG	-102	-97
AT1G07350	DR	CANNTG	-816	-811
AT1G07350	DR	CANNTG	-738	-733
AT1G07350	DR	CANNTG	-663	-658
AT1G07350	DR	CANNTG	-476	-471
AT1G07350	DR	CANNTG	-224	-219
AT1G07350	DR	CANNTG	-52	-47
AT2G40020	DR	CANNTG	-576	-571
AT2G40020	DR	CANNTG	-243	-238
AT2G40020	DR	CANNTG	-107	-102
AT4G17340	DR	CANNTG	-783	-778
AT4G17340	DR	CANNTG	-253	-248
AT4G17340	DR	CANNTG	-160	-155
AT3G18750	DR	CANNTG	-931	-926
AT3G18750	DR	CANNTG	-882	-877
AT3G18750	DR	CANNTG	-852	-847
AT3G18750	DR	CANNTG	-705	-700
AT3G18750	DR	CANNTG	-455	-450
AT3G18750	DR	CANNTG	-361	-356
AT2G32010	DR	CANNTG	-869	-864
AT2G32010	DR	CANNTG	-735	-730
AT2G32010	DR	CANNTG	-273	-268
AT4G19820	DR	CANNTG	-928	-923
AT4G19820	DR	CANNTG	-787	-782
AT4G19820	DR	CANNTG	-710	-705
AT4G19820	DR	CANNTG	-670	-665
AT4G19820	DR	CANNTG	-119	-114
AT4G19820	DR	CANNTG	-112	-107
AT4G19820	DR	CANNTG	-82	-77
AT2G42690	DR	CANNTG	-917	-912
AT2G42690	DR	CANNTG	-880	-875
AT2G42690	DR	CANNTG	-756	-751
AT2G42690	DR	CANNTG	-423	-418
AT2G42690	DR	CANNTG	-73	-68
AT2G21970	DR	CANNTG	-963	-958
AT2G21970	DR	CANNTG	-658	-653
AT2G21970	DR	CANNTG	-616	-611
AT2G21970	DR	CANNTG	-518	-513
AT2G21970	DR	CANNTG	-433	-428
AT2G21970	DR	CANNTG	-409	-404
AT3G51950	DR	CANNTG	-615	-610
AT1G28560	DR	CANNTG	-659	-654
AT1G28560	DR	CANNTG	-635	-630
AT1G28560	DR	CANNTG	-522	-517
AT1G28560	DR	CANNTG	-128	-123
AT1G27360	DR	CANNTG	-744	-739
AT5G67230	DR	CANNTG	-995	-990
AT5G67230	DR	CANNTG	-435	-430
AT5G67230	DR	CANNTG	-282	-277
AT5G67230	DR	CANNTG	-192	-187
AT4G38950	DR	CANNTG	-826	-821
AT4G38950	DR	CANNTG	-757	-752
AT4G38950	DR	CANNTG	-426	-421
AT4G38950	DR	CANNTG	-320	-315
AT4G38950	DR	CANNTG	-25	-20
AT4G38950	DR	CANNTG	-15	-10
AT3G28040	DR	CANNTG	-983	-978
AT3G28040	DR	CANNTG	-897	-892
AT3G28040	DR	CANNTG	-849	-844
AT3G28040	DR	CANNTG	-431	-426
AT3G28040	DR	CANNTG	-243	-238
AT3G28040	DR	CANNTG	-217	-212
AT5G45410	DR	CANNTG	-914	-909
AT5G45410	DR	CANNTG	-640	-635
AT5G45410	DR	CANNTG	-482	-477
AT5G45410	DR	CANNTG	-462	-457
AT5G45410	DR	CANNTG	-367	-362
AT5G45410	DR	CANNTG	-18	-13
AT1G33811	DR	CANNTG	-643	-638
AT1G33811	DR	CANNTG	-477	-472
AT1G33811	DR	CANNTG	-332	-327
AT1G33811	DR	CANNTG	-292	-287
AT1G33811	DR	CANNTG	-236	-231
AT1G33811	DR	CANNTG	-162	-157
AT1G33811	DR	CANNTG	-141	-136
AT5G52780	DR	CANNTG	-874	-869
AT5G52780	DR	CANNTG	-832	-827
AT5G52780	DR	CANNTG	-659	-654
AT5G52780	DR	CANNTG	-341	-336
AT5G52780	DR	CANNTG	-304	-299
AT5G52780	DR	CANNTG	-264	-259
AT4G37330	DR	CANNTG	-740	-735
AT4G37330	DR	CANNTG	-733	-728
AT4G37330	DR	CANNTG	-435	-430
AT4G37330	DR	CANNTG	-82	-77
AT1G70000	DR	CANNTG	-517	-512
AT1G70000	DR	CANNTG	-386	-381
AT1G70000	DR	CANNTG	-194	-189
AT1G70000	DR	CANNTG	-160	-155
AT2G21050	DR	CANNTG	-945	-940
AT2G21050	DR	CANNTG	-597	-592
AT2G21050	DR	CANNTG	-376	-371
AT2G34810	DR	CANNTG	-958	-953
AT2G34810	DR	CANNTG	-810	-805
AT2G34810	DR	CANNTG	-722	-717
AT2G34810	DR	CANNTG	-668	-663
AT2G34810	DR	CANNTG	-592	-587
AT2G38760	DR	CANNTG	-904	-899
AT2G38760	DR	CANNTG	-885	-880
AT2G38760	DR	CANNTG	-774	-769
AT2G38760	DR	CANNTG	-756	-751
AT1G03030	DR	CANNTG	-868	-863
AT1G03030	DR	CANNTG	-659	-654
AT1G03030	DR	CANNTG	-487	-482
AT1G03030	DR	CANNTG	-353	-348
AT1G03030	DR	CANNTG	-346	-341
AT1G03030	DR	CANNTG	-320	-315
AT1G03030	DR	CANNTG	-224	-219
AT1G03030	DR	CANNTG	-162	-157
AT1G03030	DR	CANNTG	-79	-74
AT1G69770	DR	CANNTG	-764	-759
AT1G69770	DR	CANNTG	-602	-597
AT1G69770	DR	CANNTG	-516	-511
AT1G69770	DR	CANNTG	-417	-412
AT1G69770	DR	CANNTG	-265	-260
AT4G02610	DR	CANNTG	-928	-923
AT4G02610	DR	CANNTG	-784	-779
[truncated: 11,782 more rows]
