# Supplementary material for: Putative cold acclimation pathways in Arabidopsis thaliana identified by a combined analysis of mRNA co-expression patterns, promoter motifs and transcription factors
Source: BMC Genomics. 2007 Sep 2;8:304. doi: 10.1186/1471-2164-8-304 (PMC2001198; doi:10.1186/1471-2164-8-304)
Supplement: Additional file 5 — Functional annotations of the down-regulated genes. This data shows the over-represented functional annotations of the putative TF targets in the down-regulated genes. [file 1471-2164-8-304-S5.xls]

## Sheet: Sheet1
MIPS Bincode	MIPS Annotation category	BHLH	BZIP	HSF	WRKY	CBF	DOF	MYB	MADS
1	METABOLISM	1.12053e-05	0.443193	0.526344	0.105766	0.260845	0.0214317	0.110531	0.252498
1.01	Amino acid metabolism	0.0285945	0.185843	0.0133248	1	0.292122	0.171564	N/A	N/A
01.01.11.06	Metabolism of the D-alanine amino acid group	0.0239847	N/A	0.0896366	N/A	0.0115232	0.0261992	N/A	N/A
01.01.13	Regulation of amino acid metabolism	0.092547	0.00344892	0.0133248	N/A	N/A	0.100755	N/A	N/A
1.02	Nitrogen and sulfur metabolism	0.000357644	N/A	0.0522463	0.181855	0.00155786	0.0425987	N/A	N/A
01.02.01	Nitrogen and sulfur utilization	0.0288328	N/A	0.0738587	0.258566	0.277247	0.16622	N/A	N/A
01.04.01	Phosphate utilization	0.047395	N/A	0.0533091	N/A	N/A	N/A	N/A	N/A
1.05	C-compound and carbohydrate metabolism	0.0200426	0.475127	1	0.523609	1	0.0324795	0.153372	N/A
01.05.01.03.02	Polysaccharide biosynthesis	0.152885	N/A	N/A	0.26645	0.285584	0.0394891	N/A	N/A
1.06	Lipid, fatty acid and isoprenoid metabolism	0.0171492	N/A	1	1	1	0.513447	N/A	N/A
01.06.01	Lipid, fatty acid and isoprenoid biosynthesis	0.0334079	N/A	1	1	0.320489	0.267048	N/A	N/A
01.07.04	Utilization of vitamins, cofactors, and prosthetic groups	0.0239847	N/A	N/A	N/A	N/A	N/A	N/A	N/A
1.2	Secondary metabolism	0.0630862	N/A	0.464724	0.0684526	0.0165054	0.386102	0.244173	0.173395
01.20.15	Biosynthesis of derivatives of dehydroquinic acid, shikimic acid and chorismic acid	0.0146117	N/A	0.10177	0.00301806	0.088563	0.191372	N/A	N/A
01.20.15.03	Biosynthesis of ubiquinone	0.0239847	N/A	0.0133248	0.0106223	N/A	0.0261992	N/A	N/A
01.20.17	Biosynthesis of secondary products derived from primary amino acids	1	N/A	0.467954	0.394897	0.420278	1	N/A	0.0261445
01.20.17.09	Biosynthesis of alkaloids	0.234402	N/A	0.137212	0.110853	0.11972	0.253298	N/A	0.00617698
11	TRANSCRIPTION	1	0.534582	1	1	1	1	0.4459	0.011808
11.02	RNA synthesis	1	0.499287	1	1	1	1	0.383894	0.00902176
11.02.02	tRNA synthesis	0.427993	0.0196765	0.265569	N/A	N/A	N/A	N/A	N/A
11.02.03	mRNA synthesis	1	N/A	1	1	1	0.51688	0.359276	0.00805372
11.02.03.04	Transcriptional control	1	N/A	1	1	1	0.240961	0.510535	0.00432458
11.06	RNA modification	0.1563	0.00602814	1	N/A	N/A	N/A	N/A	N/A
11.06.02	tRNA modification	0.1563	0.00602814	0.0896366	N/A	N/A	N/A	N/A	N/A
20.01.07	Amino acid transport	N/A	N/A	N/A	N/A	0.26028	0.49872	N/A	0.0145428
30	CELLULAR COMMUNICATION/SIGNAL TRANSDUCTION MECHANISM	0.33551	0.515087	0.308006	0.0156974	1	0.00382519	0.679442	N/A
30.01	Intracellular signalling	0.31433	0.493011	0.23671	0.00912291	1	0.00463474	0.645645	N/A
30.01.01	Unspecified signal transduction	0.294462	0.470445	0.263764	0.00502316	1	0.00572251	0.609912	N/A
30.01.09	Second messenger mediated signal transduction	0.104419	N/A	0.0372567	N/A	N/A	0.120908	N/A	N/A
30.05	Transmembrane signal transduction	0.0612288	N/A	N/A	0.374574	1	0.0456429	0.441767	N/A
32.05	Disease, virulence and defense	0.0663517	N/A	0.0433947	0.25436	0.526986	0.444871	N/A	N/A
32.05.01	Resistance proteins	0.0757786	N/A	0.00852904	0.263674	1	0.448377	N/A	N/A
34.05	Cell motility	N/A	N/A	N/A	0.110853	0.11972	0.00252459	N/A	N/A
34.07	Cell adhesion	N/A	N/A	N/A	0.051999	N/A	0.00650322	N/A	N/A
42.04	Cytoskeleton	1	N/A	N/A	0.462087	0.489798	0.0178062	N/A	N/A
70.01	Cell wall	0.000922149	N/A	0.5823	0.500918	0.17237	0.00153352	N/A	N/A
70.02	Eukaryotic plasma membrane / membrane attached	1	N/A	1	0.271545	0.303534	0.0405146	N/A	N/A
70.26	Plastid	N/A	N/A	0.313257	0.0354482	N/A	0.524668	N/A	N/A
70.26.03	Chloroplast	N/A	N/A	0.313257	0.0354482	N/A	0.524668	N/A	N/A
98	CLASSIFICATION NOT YET CLEAR-CUT	1.0095e-06	0.412703	0.00471183	0.042049	0.186102	0.00461115	0.269217	N/A
Additional file 5: Functional annotations of the TF targets in the down-regulated genes. See table 4 legend for description.
