# Supplementary material for: Putative cold acclimation pathways in Arabidopsis thaliana identified by a combined analysis of mRNA co-expression patterns, promoter motifs and transcription factors
Source: BMC Genomics. 2007 Sep 2;8:304. doi: 10.1186/1471-2164-8-304 (PMC2001198; doi:10.1186/1471-2164-8-304)
Supplement: Additional file 6 — Analysis of predicted CBF target genes. It shows the comparison analysis of the previously known down-stream targets of the CBF TFs to that predicted by this approach. [file 1471-2164-8-304-S6.xls]

## Sheet: Sheet1
Genes in CBF regulon	Predicted by this approach	Cold reg in AtGenexpress	cold reg in Gilmor et al	No. Of CRTs
At4g37150	YES	YES	NO	1
At2g16990	NO	YES	NO	2
At4g17550	YES	YES	YES	2
At1g20440	YES	YES	YES	3
At1g20450	YES	YES	YES	4
At2g42530	NO	YES	YES	2
At5g52310	YES	YES	YES	4
At1g10760	NO	YES	NO	0
At1g62570	NO	YES	YES	0
At2g28900	NO	YES	YES	2
At4g12470	NO	YES	YES	0
At4g12480	NO	YES	YES	0
At1g01470	NO	YES	YES	3
At1g20440	NO	YES	YES	3
At3g50970	NO	YES	YES	3
At1g27200	NO	YES	YES	1
At2g23120	NO	YES	YES	2
At1g09350	NO	NO	YES	4
At2g24560	NO	NO	YES	2
At3g55610	NO	NO	YES	1
At4g23600	NO	NO	NO	1
At1g43160	NO	NO	YES	3
At1g46768	NO	NO	YES	2
At4g04020	NO	NO	NO	1
At1g05170	NO	NO	YES	0
At2g43620	NO	NO	YES	1
At3g50980	NO	NO	NO	0
At5g15960	NO	NO	YES	2
At5g15970	NO	NO	YES	1
At5g52300	NO	NO	YES	3
At4g21570	NO	NO	YES	2
Additional file 6: Analysis of predicted up-regulated CBF target genes. a: Genes suggested to be in CBF regulon by Gilmor et al. (2004). b: Genes predicted by this approach as directly regulated by CBF TFs. c: Cold regulated in AtGenexpress. d: Cold regulated in Gilmor et al. (2004). e: No. of CRTs within 1kb upstream of genes in a.
